# Supplementary material for: N-(4-Bromo­phen­yl)-2-(2-thien­yl)acetamide
Source: Acta Crystallogr Sect E Struct Rep Online. 2009 Dec 16;66(Pt 1):o177. doi: 10.1107/S1600536809053355 (PMC2980192; doi:10.1107/S1600536809053355)
Supplement: Supplementary file 2 [file e-66-0o177-Isup2.hkl]

#
# h,k,l, Fc-squared, Fo-squared, sigma(Fo-squared) and status flag
#
data_I
_shelx_title ' Template texray.inf'
_shelx_refln_list_code          4
_shelx_F_calc_maximum      140.73
_exptl_crystal_F_000       295.95
_reflns_d_resolution_high  0.8409
 
loop_
 _symmetry_equiv_pos_as_xyz
 'x, y, z'
 '-x, -y, -z'
 
_cell_length_a     4.7517
_cell_length_b    10.7283
_cell_length_c    11.7964
_cell_angle_alpha  76.419
_cell_angle_beta   88.437
_cell_angle_gamma  84.479
 
_shelx_F_squared_multiplier     1.000
 
loop_
 _refln_index_h
 _refln_index_k
 _refln_index_l
 _refln_F_squared_calc
 _refln_F_squared_meas
 _refln_F_squared_sigma
 _refln_observed_status
   1   0   0      163.91      167.47      2.74 o
   2   0   0      751.35      717.54      9.16 o
   3   0   0       51.55       46.64      2.83 o
   4   0   0      148.31      142.62      8.78 o
   5   0   0      290.13      324.44      8.77 o
  -5   1   0       68.44       83.88      7.45 o
  -4   1   0       24.15       21.69      7.68 o
  -3   1   0     1580.90     1665.71     20.79 o
  -2   1   0      306.56      343.06      7.02 o
  -1   1   0    11659.30    12138.11    142.61 o
   1   1   0      471.16      558.32      8.74 o
   2   1   0     1738.69     1810.38     20.18 o
   3   1   0      643.15      648.57      9.78 o
   4   1   0      496.32      533.31     12.03 o
   5   1   0      178.01      178.58      6.53 o
  -5   2   0      329.55      323.99      9.46 o
  -4   2   0       48.17       50.34      6.93 o
  -3   2   0      114.14      109.65      3.72 o
  -2   2   0     1432.95     1414.73     18.13 o
  -1   2   0     1117.79     1266.69     17.28 o
   0   2   0      393.20      390.64      5.31 o
   1   2   0     5465.46     5621.51     59.53 o
   2   2   0      895.21      810.91     10.97 o
   3   2   0      853.23      827.47     11.56 o
   4   2   0      577.14      569.01     12.63 o
   5   2   0       89.28       90.33      8.31 o
  -5   3   0       84.95       86.81      5.78 o
  -4   3   0      114.46      108.74      7.16 o
  -3   3   0      895.22      889.15     14.97 o
  -2   3   0       15.53       19.13      3.14 o
  -1   3   0      943.50      876.74     12.65 o
   0   3   0      533.66      549.87      8.17 o
   1   3   0     2738.93     2855.78     33.07 o
   2   3   0      218.89      212.67      5.51 o
   3   3   0      866.72      890.03     13.39 o
   4   3   0        8.85       12.58      4.24 o
   5   3   0        1.80        0.38      4.97 o
  -5   4   0        0.88       -4.30      5.96 o
  -4   4   0      439.12      433.69     17.76 o
  -3   4   0      156.43      152.81      7.63 o
  -2   4   0     2302.58     2360.33     29.70 o
  -1   4   0        3.49        3.64      1.87 o
   0   4   0     1554.53     1570.80     23.63 o
   1   4   0      115.00      110.59      4.09 o
   2   4   0      587.60      592.47     11.36 o
   3   4   0      846.72      811.05     10.03 o
   4   4   0       29.93       40.96      7.48 o
   5   4   0      847.09      837.08     35.60 o
  -4   5   0        0.40       -2.95      3.65 o
  -3   5   0      253.50      250.20      6.66 o
  -2   5   0       46.92       50.72      4.68 o
  -1   5   0       73.63       66.87      3.03 o
   0   5   0     2468.40     2423.01     65.30 o
   1   5   0     1163.38     1126.93     14.95 o
   2   5   0      668.16      687.05     13.51 o
   3   5   0      324.86      320.06      5.62 o
   4   5   0      391.70      379.33     16.02 o
   5   5   0       20.03       14.31      5.88 o
  -4   6   0       53.07       40.61      7.06 o
  -3   6   0       38.79       31.94      4.31 o
  -2   6   0      450.98      466.11      7.40 o
  -1   6   0      994.79      982.30     15.69 o
   0   6   0     3754.33     3711.40    103.83 o
   1   6   0      121.56      135.65      4.79 o
   2   6   0      119.56      115.98      5.23 o
   3   6   0     1350.94     1364.47     21.43 o
   4   6   0       39.98       22.02      9.46 o
   5   6   0      163.57      179.44     13.15 o
  -4   7   0        0.99       -1.10      8.13 o
  -3   7   0      227.05      230.15      7.17 o
  -2   7   0       34.48       34.03      2.39 o
  -1   7   0     1742.55     1811.98     57.65 o
   0   7   0      370.30      379.74     15.78 o
   1   7   0       24.54       26.35      4.11 o
   2   7   0      790.90      805.67     21.62 o
   3   7   0      178.21      177.33     10.81 o
   4   7   0      305.04      319.47     17.14 o
  -3   8   0       55.32       37.04      4.65 o
  -2   8   0      907.08      920.66     20.65 o
  -1   8   0      345.30      337.47     24.01 o
   0   8   0      257.15      271.31     16.16 o
   1   8   0     1467.25     1457.70     42.06 o
   2   8   0       16.58       16.77      9.86 o
   3   8   0      987.06     1042.11     24.55 o
   4   8   0        0.82       -2.37      6.21 o
  -3   9   0      348.33      351.33     14.46 o
  -2   9   0      237.45      248.67     19.96 o
  -1   9   0        8.23        6.92      2.89 o
   0   9   0     1332.44     1375.13     32.23 o
   1   9   0        6.40        5.71      3.58 o
   2   9   0      547.71      582.61     26.99 o
   3   9   0       43.33       25.64      5.65 o
   4   9   0      194.31      184.74     10.02 o
  -2  10   0       88.53       75.87      6.92 o
  -1  10   0      436.23      497.26     32.19 o
   0  10   0        2.46        8.82      5.96 o
   1  10   0      345.81      312.42     13.90 o
   2  10   0       16.55       12.74      9.66 o
   3  10   0      333.61      357.87     21.71 o
  -2  11   0       98.19       83.50     19.45 o
  -1  11   0       39.31       31.09      3.94 o
   0  11   0      106.47      123.43      7.32 o
   1  11   0      184.45      180.04     19.85 o
   2  11   0      112.44      104.18      8.01 o
   3  11   0      153.89      139.60      9.60 o
   0  12   0      127.97      119.74     20.78 o
   1  12   0      149.51      145.64      8.56 o
  -1 -12   1      315.25      329.19     17.30 o
   0 -12   1        0.50       -5.41      3.86 o
  -2 -11   1      350.18      375.92     16.20 o
  -1 -11   1        1.30       11.11      4.23 o
   0 -11   1      336.05      365.93     51.95 o
   1 -11   1      182.31      162.53     20.91 o
  -3 -10   1      241.07      244.58     18.38 o
  -2 -10   1        8.63       23.69      9.46 o
  -1 -10   1      137.83      136.12     12.82 o
   0 -10   1        0.64        4.16      4.32 o
   1 -10   1      187.28      163.68     21.45 o
   2 -10   1        1.31        1.34      8.39 o
  -4  -9   1      350.54      333.26     26.18 o
  -3  -9   1      240.28      223.49     15.85 o
  -2  -9   1       27.01       22.50      3.87 o
  -1  -9   1        5.10        6.05      3.42 o
   0  -9   1      780.94      801.12     20.16 o
   1  -9   1      518.16      478.79     21.16 o
   2  -9   1      135.74      144.21      8.21 o
   3  -9   1       83.62       81.23     25.44 o
  -4  -8   1       94.76      107.18     10.66 o
  -3  -8   1       37.53       32.21      8.42 o
  -2  -8   1        2.36        3.42      5.33 o
  -1  -8   1     2624.82     2709.67     38.24 o
   0  -8   1       81.72       75.56     11.39 o
   1  -8   1      710.77      667.39     15.66 o
   2  -8   1        3.59        4.29      1.75 o
   3  -8   1       76.72       66.61      3.82 o
  -4  -7   1      244.68      270.32     17.94 o
  -3  -7   1      106.44      100.06      7.07 o
  -2  -7   1     3327.61     3526.04     49.21 o
  -1  -7   1      356.80      356.54      7.21 o
   0  -7   1      714.92      736.05     24.42 o
   1  -7   1      176.28      166.68      6.80 o
   2  -7   1       67.21       62.93      4.33 o
   3  -7   1      454.03      451.86     10.07 o
   4  -7   1        3.52       11.34      4.26 o
  -5  -6   1      100.34      111.04     11.32 o
  -4  -6   1       53.36       54.33      7.80 o
  -3  -6   1      594.25      581.58     16.99 o
  -2  -6   1      458.37      444.34     13.16 o
  -1  -6   1     1055.79     1052.62     14.68 o
   0  -6   1      312.24      297.65      6.48 o
   1  -6   1       82.33       87.16      2.21 o
   2  -6   1     1650.61     1647.72     30.38 o
   3  -6   1      192.12      151.07      4.69 o
   4  -6   1       60.78       69.63     18.12 o
  -5  -5   1       32.53       30.93      8.27 o
  -4  -5   1      498.62      504.18     22.98 o
  -3  -5   1       55.40       54.13      5.47 o
  -2  -5   1     2124.67     2198.06     48.69 o
  -1  -5   1     1325.51     1414.58     26.47 o
   0  -5   1      214.63      221.86      6.18 o
   1  -5   1     2281.30     2280.98     46.78 o
   2  -5   1      946.90      931.62     14.23 o
   3  -5   1       64.98       64.38      3.88 o
   4  -5   1        7.97       10.42      2.57 o
  -5  -4   1      121.07      115.01      6.58 o
  -4  -4   1       55.43       59.33      5.79 o
  -3  -4   1     1178.60     1199.85     17.37 o
  -2  -4   1       33.49       30.31      1.76 o
  -1  -4   1      722.58      713.79      9.16 o
   0  -4   1     1237.51     1194.93     19.07 o
   1  -4   1      104.23       97.28      4.93 o
   2  -4   1      215.51      194.28      6.55 o
   3  -4   1       60.70       67.51      6.75 o
   4  -4   1      656.09      667.60     13.41 o
   5  -4   1        1.58        4.46      4.07 o
  -5  -3   1        1.23        1.12      5.23 o
  -4  -3   1     1041.62     1053.46     17.16 o
  -3  -3   1        4.75        2.44      3.42 o
  -2  -3   1        9.52       12.61      2.08 o
  -1  -3   1     5559.96     5936.70     62.88 o
   0  -3   1      809.19      816.04     18.29 o
   1  -3   1     2581.95     2597.00     52.95 o
   2  -3   1      341.00      352.84      9.00 o
   3  -3   1     1366.60     1460.72     24.47 o
   4  -3   1      382.49      434.80      9.01 o
   5  -3   1      111.57      115.34     13.94 o
  -5  -2   1       76.21       90.34      6.34 o
  -4  -2   1      123.97      137.06      7.63 o
  -3  -2   1       37.98       34.74      3.63 o
  -2  -2   1     2714.39     2901.96     31.96 o
  -1  -2   1     4181.33     4640.58     46.84 o
   0  -2   1      488.19      445.55     12.48 o
   1  -2   1        2.30        6.58      2.68 o
   2  -2   1     1185.87     1203.46     15.55 o
   3  -2   1      108.74      102.22      4.91 o
   4  -2   1      748.15      779.03     21.58 o
   5  -2   1        1.98       14.30      3.75 o
  -5  -1   1       15.95       19.57      5.34 o
  -4  -1   1      287.57      265.20      6.16 o
  -3  -1   1       85.47       60.71      4.18 o
  -2  -1   1     2131.74     2176.54     23.96 o
  -1  -1   1      913.66      872.14     13.43 o
   0  -1   1      323.87      333.24     10.89 o
   1  -1   1     2716.79     2611.55     32.52 o
   2  -1   1      273.94      269.31      5.66 o
   3  -1   1      895.47      838.58     11.14 o
   4  -1   1      104.51      109.94      4.94 o
   5  -1   1        8.14       -4.37      7.27 o
  -5   0   1        2.82        2.94      3.77 o
  -4   0   1       40.68       34.80      2.82 o
  -3   0   1     1306.04     1321.56     17.59 o
  -2   0   1     2500.69     2644.22     31.29 o
  -1   0   1       85.60      101.70      2.09 o
   1   0   1       21.52       20.58      1.34 o
   2   0   1     3960.12     3992.38     48.36 o
   3   0   1       33.65       39.41      2.68 o
   4   0   1       60.88       73.72      3.80 o
   5   0   1       57.91       39.46      3.24 o
  -5   1   1       85.38       89.26      9.39 o
  -4   1   1      430.76      415.86      8.79 o
  -3   1   1     1107.54     1130.31     15.31 o
  -2   1   1      628.35      639.16     14.02 o
  -1   1   1     8855.05     9183.66    101.77 o
   1   1   1     8413.96     8910.54     92.69 o
   2   1   1       90.58      105.04      2.55 o
   3   1   1      380.04      397.37      5.80 o
   4   1   1      606.88      571.98     14.15 o
   5   1   1      328.03      332.11     11.81 o
  -5   2   1       35.81       45.92      4.86 o
  -4   2   1      784.84      848.09     18.31 o
  -3   2   1      552.38      522.28      9.10 o
  -2   2   1     2027.81     2092.25     26.07 o
  -1   2   1     1211.14     1281.22     17.59 o
   0   2   1     1185.63     1194.50     18.21 o
   1   2   1      131.16      147.18      3.29 o
   2   2   1     4177.75     4347.01     46.64 o
   3   2   1      931.47      964.76     11.86 o
   4   2   1      204.30      214.78     12.98 o
   5   2   1       13.43       29.09      5.89 o
  -5   3   1       24.17       34.78      5.61 o
  -4   3   1      314.56      315.06      7.45 o
  -3   3   1       54.47       59.82      5.06 o
  -2   3   1      968.88     1070.15     17.12 o
  -1   3   1     4079.13     4133.37     54.03 o
   0   3   1       15.03       19.74      1.30 o
   1   3   1     2981.46     3090.64     38.20 o
   2   3   1     1578.93     1750.70     20.86 o
   3   3   1       62.56       49.70      2.72 o
   4   3   1      654.35      643.56     27.70 o
   5   3   1       75.72       77.74      4.21 o
  -5   4   1       13.22       15.15      6.66 o
  -4   4   1      105.85      122.99      4.78 o
  -3   4   1      217.93      200.85      4.51 o
  -2   4   1     1461.55     1413.99     30.07 o
  -1   4   1      156.05      160.98      5.58 o
   0   4   1      991.52      994.59     15.98 o
   1   4   1     1337.08     1549.25     21.22 o
   2   4   1      547.08      520.09      9.69 o
   3   4   1      503.07      499.96      8.09 o
   4   4   1      288.84      295.97      6.83 o
   5   4   1       28.52       33.54      6.04 o
  -4   5   1       80.50       71.02      4.23 o
  -3   5   1     1351.14     1358.02     38.13 o
  -2   5   1       85.86       83.38      5.30 o
  -1   5   1     1190.88     1211.57     23.14 o
   0   5   1       27.89       20.83      3.32 o
   1   5   1      616.69      598.52     10.74 o
   2   5   1      854.14      804.61     13.12 o
   3   5   1      752.49      730.86     16.15 o
   4   5   1      359.74      367.52     19.27 o
   5   5   1        4.80       11.26      4.73 o
  -4   6   1      534.56      571.61     20.89 o
  -3   6   1       24.27       28.36      6.70 o
  -2   6   1       67.36       63.76      2.99 o
  -1   6   1      168.03      138.07      8.87 o
   0   6   1      419.37      367.57     10.65 o
   1   6   1     1955.60     1971.04     34.04 o
   2   6   1     1428.12     1462.56     23.57 o
   3   6   1       87.87       71.56      6.33 o
   4   6   1       69.30       53.53      4.35 o
   5   6   1      214.81      228.21     13.04 o
  -4   7   1        0.06       -3.01      4.32 o
  -3   7   1      149.12      157.82     12.27 o
  -2   7   1      264.23      231.28      8.31 o
  -1   7   1     1112.76     1110.55     20.95 o
   0   7   1      380.44      382.23      9.56 o
   1   7   1     1782.15     1850.94     33.66 o
   2   7   1      479.31      471.32     10.08 o
   3   7   1      128.93      114.89      5.25 o
   4   7   1      658.43      706.38     25.35 o
  -4   8   1      161.17      161.75      9.78 o
  -3   8   1        3.09       12.32      4.25 o
  -2   8   1      450.64      425.59      7.68 o
  -1   8   1      215.35      225.54     17.80 o
   0   8   1      510.56      487.83     12.21 o
   1   8   1      246.68      237.71      5.49 o
   2   8   1       15.49        9.64      7.27 o
   3   8   1      339.31      373.59      9.55 o
   4   8   1      143.65      173.44     17.59 o
  -3   9   1       77.35       97.53     14.25 o
  -2   9   1      234.35      238.76     12.81 o
  -1   9   1      454.91      466.00     13.16 o
   0   9   1      123.86      119.81      8.37 o
   1   9   1      297.33      292.83     21.34 o
   2   9   1     1469.55     1538.38     33.42 o
   3   9   1        8.71        4.83      3.53 o
   4   9   1      192.12      202.25     14.14 o
  -3  10   1      316.78      261.52     13.47 o
  -2  10   1      122.16      136.22     12.76 o
  -1  10   1      218.26      185.94      6.76 o
   0  10   1      182.23      190.25      7.98 o
   1  10   1     1074.18     1142.40     36.30 o
   2  10   1        1.86       -0.20      8.62 o
   3  10   1      293.98      267.27     21.45 o
  -2  11   1        4.34       14.63      6.79 o
  -1  11   1      180.42      190.33      9.50 o
   0  11   1      464.67      482.19     29.97 o
   1  11   1       68.08       95.35      7.59 o
   2  11   1      608.70      654.09     30.77 o
   3  11   1        5.51        3.33      5.04 o
  -1  12   1      135.91      136.55     13.85 o
   0  12   1       31.09        9.91     15.59 o
   1  12   1      306.70      300.34     43.43 o
   2  12   1        8.52       18.26     23.71 o
  -2 -11   2      323.53      280.20     12.04 o
  -1 -11   2        0.60       18.00      4.13 o
   0 -11   2      465.76      508.78     28.51 o
   1 -11   2       48.72       41.56      7.46 o
  -3 -10   2      433.04      392.52     18.01 o
  -2 -10   2       38.14       44.34      5.33 o
  -1 -10   2      971.91     1010.83     31.08 o
   0 -10   2       13.61       14.65      5.90 o
   1 -10   2      361.40      337.26     13.18 o
   2 -10   2      180.31      231.95      9.99 o
  -3  -9   2       34.17       14.16      7.46 o
  -2  -9   2     1011.24      985.37     20.68 o
  -1  -9   2        2.76       -1.70      1.89 o
   0  -9   2       31.40       33.36      6.04 o
   1  -9   2       73.05       81.53      6.03 o
   2  -9   2      273.81      277.41     14.33 o
   3  -9   2       83.80      104.87      6.90 o
  -4  -8   2      136.65      140.08     12.89 o
  -3  -8   2      624.42      626.14     32.15 o
  -2  -8   2       63.45       47.14      5.11 o
  -1  -8   2       29.19       23.66      4.07 o
   0  -8   2      575.43      529.25     12.66 o
   1  -8   2      986.08     1009.34     25.14 o
   2  -8   2      160.27      159.74      8.35 o
   3  -8   2       48.79       55.15      6.59 o
  -4  -7   2      317.66      332.02     30.34 o
  -3  -7   2        0.63        4.66      3.25 o
  -2  -7   2      302.75      327.48      7.80 o
  -1  -7   2       72.37       60.00      4.83 o
   0  -7   2     1972.38     1962.97     25.31 o
   1  -7   2       75.99       72.57      5.02 o
   2  -7   2      409.60      371.88      6.89 o
   3  -7   2      162.79      152.05      4.81 o
   4  -7   2        9.31       10.70      3.12 o
  -4  -6   2      184.31      198.86      9.33 o
  -3  -6   2     1081.07     1085.43     33.76 o
  -2  -6   2        1.25        0.37      2.48 o
  -1  -6   2     2179.15     2228.98     28.65 o
   0  -6   2       28.46       23.65      1.41 o
   1  -6   2     1131.51     1148.04     19.82 o
   2  -6   2      495.57      486.84      9.04 o
   3  -6   2        1.71        4.71      1.42 o
   4  -6   2      244.04      284.47     26.64 o
  -5  -5   2       69.73       60.42      4.61 o
  -4  -5   2      328.21      356.78     19.11 o
  -3  -5   2      230.47      237.34      8.46 o
  -2  -5   2      783.10      776.72     22.41 o
  -1  -5   2       23.60       15.36      1.74 o
   0  -5   2     2200.07     2306.63     46.27 o
   1  -5   2     2015.53     2088.88     42.28 o
   2  -5   2       12.75       12.08      3.85 o
   3  -5   2      859.64      857.25     16.81 o
   4  -5   2      141.22      146.01      6.78 o
  -5  -4   2       51.13       40.07      6.65 o
  -4  -4   2        0.47       -2.98      2.82 o
  -3  -4   2     1002.16     1022.67     20.16 o
  -2  -4   2      955.85      985.24     15.71 o
  -1  -4   2     2579.95     2746.31     32.16 o
   0  -4   2     3553.51     3691.28     48.48 o
   1  -4   2      945.13      946.09     25.71 o
   2  -4   2     1021.15     1010.98     15.64 o
   3  -4   2      130.18      119.21     11.33 o
   4  -4   2       30.61       25.19      2.25 o
   5  -4   2       41.29       45.29      4.46 o
  -5  -3   2        9.67        6.08      3.13 o
  -4  -3   2      477.03      452.95     10.84 o
  -3  -3   2      628.98      576.18     13.91 o
  -2  -3   2     3217.44     3202.24     33.50 o
  -1  -3   2       58.88       70.62      3.30 o
   0  -3   2      204.18      197.54      6.75 o
   1  -3   2     1242.30     1175.92     17.91 o
   2  -3   2        7.78        3.54      3.04 o
   3  -3   2      421.15      403.74      8.25 o
   4  -3   2       40.40       44.22      3.36 o
   5  -3   2      132.63      126.16     12.21 o
  -5  -2   2      608.45      671.61     26.30 o
  -4  -2   2        1.46       -1.31      2.15 o
  -3  -2   2     1173.69     1148.50     15.19 o
  -2  -2   2       21.13       16.90      1.87 o
  -1  -2   2      623.93      696.27      7.90 o
   0  -2   2     7539.71     7473.08     95.89 o
   1  -2   2     1824.83     1803.04     32.57 o
   2  -2   2     2952.00     3203.35     46.35 o
   3  -2   2       24.66       27.28      2.38 o
   4  -2   2      221.13      215.68      7.57 o
   5  -2   2        4.36        8.26      5.06 o
  -5  -1   2       60.52       60.04     10.42 o
  -4  -1   2      124.61      118.84     11.69 o
  -3  -1   2      577.68      574.19     12.51 o
  -2  -1   2      155.62      171.00      4.39 o
  -1  -1   2     7412.83     7646.91     76.40 o
   0  -1   2     2209.14     2246.80     32.83 o
   1  -1   2     1512.08     1469.90     49.02 o
   2  -1   2        1.75        0.60      1.43 o
   3  -1   2      478.55      424.87      6.62 o
   4  -1   2        3.72        4.03      2.44 o
   5  -1   2      683.73      740.46     22.66 o
  -5   0   2      461.42      491.11     13.52 o
  -4   0   2       31.96       23.39      3.23 o
  -3   0   2      324.04      319.32      7.89 o
  -2   0   2     1087.35     1032.47     21.28 o
  -1   0   2     2834.62     2967.08     34.19 o
   0   0   2      291.42      306.21      3.90 o
   1   0   2       17.99       20.62      1.97 o
   2   0   2      593.47      519.70      6.81 o
   3   0   2      581.77      617.80     12.78 o
   4   0   2      989.29      993.63     35.42 o
   5   0   2      134.42      126.81      8.77 o
  -5   1   2       15.32       20.91      8.34 o
  -4   1   2       97.22       90.94      7.11 o
  -3   1   2      744.15      785.11     13.63 o
  -2   1   2      351.20      346.59     12.15 o
  -1   1   2      241.09      282.79     10.13 o
   0   1   2       47.00       59.53      2.54 o
   1   1   2     2877.97     3023.78     41.28 o
   2   1   2      168.40      176.39      2.79 o
   3   1   2     2257.27     2265.08     44.74 o
   4   1   2        6.67        8.62      1.76 o
   5   1   2       44.34       44.09     11.38 o
  -5   2   2       72.02       71.39      5.50 o
  -4   2   2      464.76      433.59     13.01 o
  -3   2   2      112.24      109.45      3.03 o
  -2   2   2      628.75      588.92      9.35 o
  -1   2   2     7529.40     7897.08     87.63 o
   0   2   2    19804.11    19926.39    437.15 o
   1   2   2       25.36       22.60      1.43 o
   2   2   2     1521.53     1462.20     16.63 o
   3   2   2       34.71       37.15      3.32 o
   4   2   2       86.22       78.60      5.54 o
   5   2   2      285.48      286.54     12.46 o
  -5   3   2      319.49      314.72     18.19 o
  -4   3   2      204.09      219.91     10.85 o
  -3   3   2      766.69      789.99     12.71 o
  -2   3   2     2097.67     2299.20     32.80 o
  -1   3   2     2942.59     3002.19     34.44 o
   0   3   2     1504.65     1613.77     24.46 o
   1   3   2     4079.56     4184.66     51.10 o
   2   3   2      152.53      154.32      4.93 o
   3   3   2      681.52      709.84     16.33 o
   4   3   2      130.24      129.16      5.36 o
   5   3   2       80.31       86.29      7.58 o
  -5   4   2       96.52       95.90      6.85 o
  -4   4   2        6.52        6.00      3.77 o
  -3   4   2      126.67      132.68      5.00 o
  -2   4   2     1673.89     1696.27     21.84 o
  -1   4   2     1676.23     1812.18     23.21 o
   0   4   2     8468.03     8398.96    119.30 o
   1   4   2      319.34      352.59      7.93 o
   2   4   2      137.38      114.85      3.56 o
   3   4   2      554.89      570.80      9.46 o
   4   4   2      280.17      308.50      7.54 o
   5   4   2      291.09      263.19      8.30 o
  -4   5   2        4.13        5.00      4.29 o
  -3   5   2      544.02      522.82     25.21 o
  -2   5   2      167.22      181.42      5.72 o
  -1   5   2     1688.83     1681.78     23.53 o
   0   5   2      173.42      184.64      9.46 o
   1   5   2      147.57      116.84      3.02 o
   2   5   2      651.79      660.92     14.27 o
   3   5   2      431.04      476.21      9.81 o
   4   5   2      220.98      218.88     15.52 o
   5   5   2      172.25      178.23     12.84 o
  -4   6   2       26.43       30.66      4.09 o
  -3   6   2       11.90       13.06      2.77 o
  -2   6   2     1154.18     1147.66     16.59 o
  -1   6   2        1.70        2.81      1.13 o
   0   6   2      555.10      515.53     15.89 o
   1   6   2      274.50      266.74      5.70 o
   2   6   2      788.69      798.85     14.11 o
   3   6   2      724.83      742.09     13.65 o
   4   6   2      482.13      476.75     36.49 o
   5   6   2      138.06      140.10      6.49 o
  -4   7   2       48.46       39.64      7.08 o
  -3   7   2      241.89      247.30      6.26 o
  -2   7   2        0.66        4.55      3.04 o
  -1   7   2      396.30      367.69     16.24 o
   0   7   2      483.66      476.26     16.57 o
   1   7   2      657.07      652.71     10.10 o
   2   7   2      358.54      343.94      7.30 o
   3   7   2      287.98      279.84     14.94 o
   4   7   2      181.29      181.83     15.04 o
   5   7   2       92.80       82.57      6.15 o
  -4   8   2      152.14      141.16      9.02 o
  -3   8   2        0.04       -3.24      3.38 o
  -2   8   2      497.53      493.78     16.24 o
  -1   8   2       22.57       17.11      6.67 o
   0   8   2      423.57      445.62      8.84 o
   1   8   2      673.88      645.59     11.72 o
   2   8   2      358.68      333.89     18.14 o
   3   8   2     1031.20     1039.63     21.62 o
   4   8   2       19.28       22.56      4.75 o
  -3   9   2       67.58       72.92      4.54 o
  -2   9   2        1.66        4.28      4.21 o
  -1   9   2      123.61      167.07      9.31 o
   0   9   2     1069.78     1078.39     43.96 o
   1   9   2      611.94      582.18     16.27 o
   2   9   2       76.12       72.44      6.27 o
   3   9   2       32.51       40.26      5.52 o
   4   9   2      129.35      159.97     14.86 o
  -3  10   2        1.66       -7.68      5.12 o
  -2  10   2      263.95      242.61     19.93 o
  -1  10   2      257.95      260.57     11.61 o
   0  10   2     1008.87      993.82     34.29 o
   1  10   2       74.27       72.61      7.46 o
   2  10   2        5.45       12.97      6.07 o
   3  10   2      505.66      542.11     22.38 o
  -2  11   2      171.17      178.23     16.20 o
  -1  11   2      265.45      291.22     13.63 o
   0  11   2      313.72      309.73     54.22 o
   1  11   2       39.49       34.65      5.57 o
   2  11   2      505.79      563.06     19.39 o
   3  11   2       23.86       38.58     24.51 o
  -1  12   2      266.90      286.86     27.96 o
   0  12   2       11.07        9.87     12.52 o
   1  12   2      419.58      357.65     14.41 o
   2  12   2       44.85       55.32      8.26 o
  -1 -11   3       40.23       30.03     15.05 o
   0 -11   3      256.08      244.34     12.06 o
   1 -11   3        4.48        9.33      5.33 o
  -3 -10   3       20.74       59.06     22.25 o
  -2 -10   3        2.74       15.87     10.79 o
  -1 -10   3      731.53      765.38     27.65 o
   0 -10   3        0.59       -5.56      3.71 o
   1 -10   3      317.98      370.34     19.98 o
   2 -10   3        1.61       22.30      8.26 o
  -3  -9   3       22.54       29.10     16.39 o
  -2  -9   3      964.26      930.56     29.93 o
  -1  -9   3       74.20       72.90      4.03 o
   0  -9   3     1171.37     1176.69     40.80 o
   1  -9   3        0.53        3.29      2.75 o
   2  -9   3      114.53      104.59     13.72 o
  -4  -8   3       36.23       24.25     13.38 o
  -3  -8   3      469.19      460.67     21.31 o
  -2  -8   3        0.85        6.31      2.88 o
  -1  -8   3      536.79      560.52     13.21 o
   0  -8   3        9.66        9.72      1.85 o
   1  -8   3       41.95       41.18      5.85 o
   2  -8   3      166.55      162.05      9.19 o
   3  -8   3      566.35      539.36     14.90 o
  -4  -7   3      126.95      137.30     12.73 o
  -3  -7   3       19.84        8.40      8.39 o
  -2  -7   3      179.95      175.02      7.52 o
  -1  -7   3        0.03        4.15      2.47 o
   0  -7   3     1027.06     1067.78     14.93 o
   1  -7   3      999.07     1010.42     15.36 o
   2  -7   3      829.06      811.22     13.41 o
   3  -7   3       72.93       76.14      4.26 o
  -4  -6   3      145.18      120.58      6.50 o
  -3  -6   3      476.13      500.60     14.70 o
  -2  -6   3      405.28      441.98     11.44 o
  -1  -6   3     1625.39     1711.78     26.58 o
   0  -6   3       12.45       10.89      2.76 o
   1  -6   3      581.36      554.68     12.17 o
   2  -6   3       80.76       83.41      3.49 o
   3  -6   3       46.80       40.12      2.90 o
   4  -6   3      162.16      182.12     39.96 o
  -5  -5   3        2.97        6.15      7.03 o
  -4  -5   3      522.08      507.17     24.38 o
  -3  -5   3     2419.99     2633.75     56.95 o
  -2  -5   3     1036.31      999.46     20.66 o
  -1  -5   3      611.28      652.41      9.40 o
   0  -5   3     1045.41     1039.00     15.83 o
   1  -5   3      681.69      679.01     22.05 o
   2  -5   3      494.92      519.51     12.49 o
   3  -5   3      202.72      204.24      9.13 o
   4  -5   3        0.91       -2.40      6.39 o
  -5  -4   3      139.61      143.71     13.00 o
  -4  -4   3      119.03       94.60     12.06 o
  -3  -4   3      225.47      228.23      9.58 o
  -2  -4   3     1659.59     1734.53     30.43 o
  -1  -4   3     3312.49     3542.47     40.93 o
   0  -4   3      602.08      592.84      8.86 o
   1  -4   3     1134.23     1189.71     18.21 o
   2  -4   3      387.62      367.62      6.70 o
   3  -4   3        2.52        4.92      2.44 o
   4  -4   3      236.15      233.96      9.29 o
  -5  -3   3        0.51       -0.40      4.38 o
  -4  -3   3      504.14      545.73     26.15 o
  -3  -3   3      285.64      286.90      5.79 o
  -2  -3   3     4754.73     5014.23     57.84 o
  -1  -3   3     1486.52     1641.73     21.27 o
   0  -3   3     1305.71     1296.42     17.74 o
   1  -3   3      274.41      237.14      6.85 o
   2  -3   3       27.26       33.78     12.26 o
   3  -3   3      935.47      933.23     23.95 o
   4  -3   3       29.16       27.51      1.97 o
   5  -3   3       77.26       73.13      5.07 o
  -5  -2   3      150.13      136.82      8.96 o
  -4  -2   3       75.38       83.79      6.50 o
  -3  -2   3     1184.10     1157.53     20.75 o
  -2  -2   3       11.82       12.83      2.38 o
  -1  -2   3      457.34      414.77      6.65 o
   0  -2   3      770.35      773.76     11.08 o
   1  -2   3      360.56      432.42     17.58 o
   2  -2   3     1712.46     1644.59     32.19 o
   3  -2   3     1311.05     1333.74     19.15 o
   4  -2   3       91.13       91.87      3.22 o
   5  -2   3        0.10       12.10      9.38 o
  -5  -1   3       30.71       27.92      4.46 o
  -4  -1   3      390.79      414.95      9.08 o
  -3  -1   3      149.34      147.04      5.56 o
  -2  -1   3      330.59      274.96     10.22 o
  -1  -1   3     4064.92     4360.76     46.65 o
   0  -1   3      957.60      989.24     18.09 o
   1  -1   3     2911.83     2962.10     81.39 o
   2  -1   3     2472.70     2658.39     32.55 o
   3  -1   3      514.17      563.16     10.56 o
   4  -1   3      482.59      482.53      8.42 o
   5  -1   3      269.86      262.00     18.31 o
  -5   0   3       22.51       30.11      9.50 o
  -4   0   3      612.77      591.17     26.33 o
  -3   0   3     1115.90     1172.37     17.59 o
  -2   0   3      618.73      600.72      8.31 o
  -1   0   3      874.14      955.88     11.97 o
   0   0   3     1191.55     1154.88     12.82 o
   1   0   3      176.64      185.21      4.67 o
   2   0   3     1952.07     2013.61     25.46 o
   3   0   3       22.02       25.15      2.79 o
   4   0   3     1322.96     1377.19     20.68 o
   5   0   3       11.36        5.36      3.20 o
  -5   1   3       58.06       69.88      9.17 o
  -4   1   3      624.58      597.38     13.77 o
  -3   1   3       89.45      123.28      3.97 o
  -2   1   3       41.92       40.08      2.45 o
  -1   1   3     2708.58     2854.80     32.98 o
   0   1   3     1168.65     1244.26     13.17 o
   1   1   3     5011.65     5081.63     60.73 o
   2   1   3       14.30       12.64      1.01 o
   3   1   3     1163.83     1106.98     15.42 o
   4   1   3      425.74      460.28      9.44 o
   5   1   3        5.57       -0.21      2.67 o
  -5   2   3       14.63       22.98      3.11 o
  -4   2   3       46.87       37.81      5.01 o
  -3   2   3      111.23      109.22      3.93 o
  -2   2   3     1781.08     1816.40     44.85 o
  -1   2   3      280.54      302.18      5.66 o
   0   2   3      425.56      377.03      5.31 o
   1   2   3       13.69       13.26      1.30 o
   2   2   3     1161.69     1126.65     15.01 o
   3   2   3      387.25      381.94      8.26 o
   4   2   3       63.86       64.55      3.21 o
   5   2   3       24.36       27.95      5.64 o
  -5   3   3        7.49       -1.70      2.83 o
  -4   3   3       88.06       84.40      5.81 o
  -3   3   3      636.05      601.93     15.08 o
  -2   3   3     1932.89     2056.53     32.15 o
  -1   3   3     3987.15     4106.56     46.97 o
   0   3   3      588.12      557.79      8.11 o
   1   3   3     1338.61     1317.55     43.30 o
   2   3   3      759.19      725.41      9.38 o
   3   3   3     1095.77     1115.58     14.55 o
   4   3   3       18.79       14.16      2.94 o
   5   3   3      223.80      230.74     22.77 o
  -5   4   3       30.24       23.42      9.54 o
  -4   4   3      508.14      507.00     24.73 o
  -3   4   3     1161.37     1135.23     20.28 o
  -2   4   3     1757.30     1829.21     23.87 o
  -1   4   3       26.56       36.31      3.10 o
   0   4   3      182.63      163.03      3.40 o
   1   4   3       26.44       21.69      1.81 o
   2   4   3     4915.03     5142.41     55.23 o
   3   4   3       46.76       49.20      3.88 o
   4   4   3       13.66       13.87      2.91 o
   5   4   3       38.91       44.88      7.45 o
  -4   5   3      227.51      234.96     10.19 o
  -3   5   3      618.97      628.84     12.18 o
  -2   5   3      108.04      112.01      5.28 o
  -1   5   3     1321.34     1355.14     17.81 o
   0   5   3       46.71       59.18      3.46 o
   1   5   3     4125.31     4344.71     57.80 o
   2   5   3      184.90      206.10      5.66 o
   3   5   3       40.04       37.91      3.08 o
   4   5   3      832.42      816.49     30.27 o
   5   5   3      108.61      106.48     17.92 o
  -4   6   3      372.02      392.06     22.33 o
  -3   6   3       54.37       48.26      4.35 o
  -2   6   3      151.88      129.05      6.86 o
  -1   6   3      203.98      193.70      7.43 o
   0   6   3     2260.28     2350.28     35.58 o
   1   6   3      248.18      320.11      9.31 o
   2   6   3      397.70      350.35      8.67 o
   3   6   3      546.09      544.44     17.50 o
   4   6   3      219.72      205.60     20.07 o
   5   6   3       50.66       58.08      9.42 o
  -4   7   3       66.14       76.76      5.26 o
  -3   7   3      129.16      108.03      4.21 o
  -2   7   3       31.50       20.52      1.89 o
  -1   7   3     1540.71     1535.68     20.70 o
   0   7   3       21.15       22.00      4.67 o
   1   7   3      246.02      231.63      4.73 o
   2   7   3      499.99      537.85     10.60 o
   3   7   3      483.08      456.48     10.83 o
  -4   8   3       49.41       67.85      6.39 o
  -3   8   3       12.29       11.03      6.35 o
  -2   8   3      258.93      239.72     10.74 o
  -1   8   3        3.08        7.99      3.57 o
   0   8   3      216.30      204.51      6.70 o
   1   8   3      481.59      482.88     20.29 o
   2   8   3      395.19      417.52     23.79 o
   3   8   3      386.44      399.80     13.34 o
   4   8   3        3.71       -8.17      9.25 o
  -3   9   3      234.75      246.44     10.42 o
  -2   9   3        7.15        1.81      4.15 o
  -1   9   3      386.71      411.76     19.46 o
   0   9   3       97.38       94.83      5.11 o
   1   9   3      506.19      485.89     25.27 o
   2   9   3     1275.79     1240.51     34.19 o
   3   9   3       33.17       76.61      6.07 o
   4   9   3      160.87      166.07     11.85 o
  -3  10   3       14.52       13.11     25.58 o
  -2  10   3      154.26      148.15     13.94 o
  -1  10   3       88.37      114.78      9.81 o
   0  10   3      164.19      152.07     13.49 o
   1  10   3      554.97      563.86     22.23 o
   2  10   3       99.85      105.87     11.95 o
   3  10   3        5.63        0.93      6.59 o
  -2  11   3       13.38        3.13      3.47 o
  -1  11   3      100.21      104.75     14.01 o
   0  11   3      138.38      134.08     14.12 o
   2  11   3      125.02      123.65      9.29 o
   3  11   3       18.72       34.91      6.07 o
  -1  12   3      211.87      195.73      9.82 o
   0  12   3      254.94      264.04     32.24 o
   1  12   3      135.09      131.48     33.04 o
   2  12   3        1.22       16.58     15.05 o
  -2 -10   4      375.48      386.18     12.72 o
  -1 -10   4       54.90       66.93     11.44 o
   0 -10   4       62.56       56.23      3.64 o
   1 -10   4      332.03      323.70     12.37 o
  -3  -9   4      167.60      145.88     25.44 o
  -2  -9   4      260.80      217.55      7.37 o
  -1  -9   4       14.01       11.56      2.59 o
   0  -9   4      518.93      515.84     10.31 o
   1  -9   4      115.65      111.95      6.41 o
   2  -9   4      210.40      217.11     16.39 o
  -3  -8   4      314.36      361.47     30.51 o
  -2  -8   4       69.60       52.14      7.19 o
  -1  -8   4      896.42      863.58     20.45 o
   0  -8   4       91.55       90.97      5.20 o
   1  -8   4     1083.89     1107.65     19.37 o
   2  -8   4       11.33        7.23      1.95 o
   3  -8   4       64.25       64.87      9.46 o
  -4  -7   4       24.28       33.98      4.64 o
  -3  -7   4       25.58       14.05      8.08 o
  -2  -7   4     1220.84     1201.61     29.55 o
  -1  -7   4        3.22        8.31      1.82 o
   0  -7   4      601.10      588.99      9.60 o
   1  -7   4       10.07        7.90      2.49 o
   2  -7   4      297.16      302.09      7.39 o
   3  -7   4      326.34      364.06     13.66 o
  -4  -6   4       47.00       52.33     13.48 o
  -3  -6   4      544.86      510.85     19.50 o
  -2  -6   4        3.13        3.95      3.51 o
  -1  -6   4     1078.57     1082.36     16.46 o
   0  -6   4      181.09      183.11      7.26 o
   1  -6   4      874.57      894.56     18.77 o
   2  -6   4      787.38      790.20     11.43 o
   3  -6   4      179.31      198.77      7.88 o
   4  -6   4       28.06       36.07      4.92 o
  -4  -5   4      242.49      305.73     20.76 o
  -3  -5   4       35.26       40.01      2.85 o
  -2  -5   4     1311.75     1380.32     22.39 o
  -1  -5   4       44.01       46.02      2.24 o
   0  -5   4      276.43      274.32      6.53 o
   1  -5   4      222.19      203.75      8.11 o
   2  -5   4      688.55      680.13     30.29 o
   3  -5   4      161.91      171.74      9.21 o
   4  -5   4       56.81       46.36      7.86 o
  -5  -4   4       92.05       93.80     11.38 o
  -4  -4   4      346.84      348.47      9.76 o
  -3  -4   4     1224.77     1230.15     24.68 o
  -2  -4   4      217.69      207.71      7.05 o
  -1  -4   4      412.07      432.50      8.13 o
   0  -4   4      504.15      464.25      7.40 o
   1  -4   4     2148.02     2130.35     35.03 o
   2  -4   4      190.55      205.68      7.03 o
   3  -4   4       28.44       30.17      6.20 o
   4  -4   4      194.72      232.13     45.29 o
  -5  -3   4       61.10       61.62     10.88 o
  -4  -3   4      761.38      794.27     17.31 o
  -3  -3   4       43.64       48.38      5.21 o
  -2  -3   4      283.13      277.57      6.12 o
  -1  -3   4        3.18        9.09      2.06 o
   0  -3   4     3954.19     3976.60     66.33 o
   1  -3   4     1036.98     1080.51     16.09 o
   2  -3   4      101.13       84.89      4.43 o
   3  -3   4      513.46      512.26     15.30 o
   4  -3   4       21.39       17.12      8.93 o
  -5  -2   4      455.30      460.87     13.59 o
  -4  -2   4       58.12       65.98      4.77 o
  -3  -2   4      721.94      708.89     20.32 o
  -2  -2   4      547.61      570.07     12.37 o
  -1  -2   4     4809.17     5110.99     66.10 o
   0  -2   4     2592.13     2700.85     36.48 o
   1  -2   4     1783.74     1813.20     26.10 o
   2  -2   4      596.82      566.76     12.62 o
   3  -2   4        0.92        1.81      2.86 o
   4  -2   4      444.64      475.33     12.37 o
   5  -2   4        0.88       -2.02      4.11 o
  -5  -1   4       15.42       18.05      7.00 o
  -4  -1   4      191.37      180.10      5.90 o
  -3  -1   4      323.53      344.74      9.19 o
  -2  -1   4     2055.53     2157.81     24.15 o
  -1  -1   4      232.79      256.25      5.96 o
   0  -1   4      904.00      916.07     11.96 o
   1  -1   4      795.52      691.60      9.66 o
   2  -1   4        2.19        5.53      2.53 o
   3  -1   4      729.50      723.01     11.08 o
   4  -1   4      204.40      204.08      4.92 o
   5  -1   4        4.48        5.96      3.05 o
  -5   0   4       76.28       90.69     14.19 o
  -4   0   4       22.07       19.63      2.71 o
  -3   0   4      569.20      525.76     10.31 o
  -2   0   4     1035.08      969.86     22.18 o
  -1   0   4      874.89      846.69     14.63 o
   0   0   4     1295.28     1377.58     15.21 o
   1   0   4     1200.44     1228.65     16.76 o
   2   0   4     3159.54     3275.08     47.43 o
   3   0   4        0.26       -1.54      1.03 o
   4   0   4      118.59      129.11      3.89 o
   5   0   4        2.20       -1.05      6.35 o
  -5   1   4      225.15      209.15     14.53 o
  -4   1   4      313.53      329.99     10.78 o
  -3   1   4      563.98      587.14     14.07 o
  -2   1   4     1897.46     1910.52     23.77 o
  -1   1   4      255.70      263.00      6.78 o
   0   1   4       56.65       49.11      2.28 o
   1   1   4     6477.06     6562.27     73.26 o
   2   1   4      129.35      111.72      3.75 o
   3   1   4      449.47      440.48      6.33 o
   4   1   4      169.52      161.21      3.87 o
   5   1   4      564.34      613.20     22.14 o
  -5   2   4      361.04      390.57     13.54 o
  -4   2   4        3.42        1.18      5.23 o
  -3   2   4      375.41      362.73      7.23 o
  -2   2   4      140.44      105.87      5.13 o
  -1   2   4       54.99       46.38      2.91 o
   0   2   4     8726.54     8753.38     91.69 o
   1   2   4      577.84      566.46      7.25 o
   2   2   4      591.50      535.38      6.97 o
   3   2   4      100.17       98.08      3.91 o
   4   2   4      737.77      741.68     22.82 o
   5   2   4      291.42      284.61     18.46 o
  -5   3   4        1.36        7.16      4.53 o
  -4   3   4      119.81      107.55      8.57 o
  -3   3   4      344.69      325.42     14.72 o
  -2   3   4       29.45       36.09      2.93 o
  -1   3   4     1342.35     1298.17     15.83 o
   0   3   4      209.66      213.56      4.52 o
   1   3   4      417.33      399.53     15.29 o
   2   3   4       75.48       75.04      3.25 o
   3   3   4      913.88      865.46     19.21 o
   4   3   4      373.73      393.86     13.08 o
   5   3   4       89.35       97.59      4.75 o
  -5   4   4      187.10      178.81     10.04 o
  -4   4   4      110.41       96.19      8.61 o
  -3   4   4       11.64       19.71      4.90 o
  -2   4   4      290.44      298.84     11.18 o
  -1   4   4     2883.08     3006.33     62.64 o
   0   4   4     1780.17     1894.47     22.41 o
   1   4   4      184.02      209.96      7.18 o
   2   4   4      960.97      989.97     15.50 o
   3   4   4      438.31      446.86      7.69 o
   4   4   4      658.38      669.30     19.30 o
   5   4   4        9.51        6.69      4.32 o
  -4   5   4       72.96       78.09     12.97 o
  -3   5   4      170.24      177.26      5.92 o
  -2   5   4      837.97      878.61     24.42 o
  -1   5   4      924.00      845.39     18.26 o
   0   5   4       51.80       42.43      3.03 o
   1   5   4     2422.99     2525.14     30.48 o
   2   5   4        5.46        7.36      2.90 o
   3   5   4      731.66      729.82     17.41 o
   4   5   4        9.62        5.49      1.88 o
   5   5   4       44.64       48.92      6.82 o
  -4   6   4       40.09       43.98     10.37 o
  -3   6   4      143.98      134.70      6.86 o
  -2   6   4     1774.83     1773.13     41.46 o
  -1   6   4      175.28      168.81      5.84 o
   0   6   4     2523.39     2610.07     36.05 o
   1   6   4      292.79      286.06     10.09 o
   2   6   4      351.98      329.53     11.30 o
   3   6   4      194.11      186.69     10.37 o
   4   6   4      107.72      110.66      4.55 o
   5   6   4      341.29      351.98     30.15 o
  -4   7   4       13.29        7.75      8.91 o
  -3   7   4      497.22      468.83     13.84 o
  -2   7   4       43.48       42.68      3.04 o
  -1   7   4      383.05      397.88      6.97 o
   0   7   4     1304.28     1349.70     27.37 o
   1   7   4     1005.00      958.14     25.80 o
   2   7   4      169.02      164.31      4.75 o
   3   7   4      292.13      307.59     12.91 o
   4   7   4       99.60      102.50      7.87 o
  -3   8   4       26.54       29.83      6.65 o
  -2   8   4      262.45      259.45     10.11 o
  -1   8   4      468.73      518.99     11.53 o
   0   8   4     1238.52     1143.05     33.30 o
   1   8   4        4.84        6.68      3.95 o
   2   8   4      328.02      335.82      8.30 o
   3   8   4      176.28      176.44     10.87 o
   4   8   4      137.00      119.71     12.20 o
  -3   9   4       42.29       50.08      7.73 o
  -2   9   4       82.19       69.57      7.81 o
  -1   9   4      624.66      612.13     13.57 o
   0   9   4        3.99        1.69      4.32 o
   1   9   4       72.24       70.32      4.96 o
   2   9   4      201.01      191.57     13.38 o
   3   9   4       51.87       32.82      3.62 o
   4   9   4      390.30      400.08     15.87 o
  -3  10   4        7.79       13.36     10.06 o
  -2  10   4      321.97      366.22     15.54 o
  -1  10   4       10.05        3.24      5.91 o
   0  10   4       84.53       85.37      8.33 o
   1  10   4      545.35      539.71     15.13 o
   2  10   4      297.77      267.42     16.46 o
   3  10   4      905.80      841.76     43.16 o
  -2  11   4        1.59        0.82      6.54 o
  -1  11   4      112.43      120.84     17.12 o
   0  11   4      368.98      368.18     11.81 o
   1  11   4      184.80      184.08     10.24 o
   2  11   4       86.38       89.46      5.19 o
   3  11   4       76.09       73.47     23.98 o
  -1  12   4        1.59        9.29      4.72 o
   0  12   4       98.72      157.13     24.78 o
   1  12   4      113.83      141.70     27.44 o
   2  12   4       21.88       45.77     15.59 o
  -1 -10   5      359.92      365.06     18.15 o
   0 -10   5      294.97      273.46     11.28 o
  -2  -9   5      137.03      154.34     22.51 o
  -1  -9   5       93.37       96.69      3.77 o
   0  -9   5      230.88      231.65     14.58 o
   1  -9   5       88.72       88.38      8.33 o
   2  -9   5      442.63      448.54     18.74 o
  -3  -8   5      244.77      306.01     21.18 o
  -2  -8   5      112.78      104.09     10.96 o
  -1  -8   5      652.43      681.00     18.59 o
   0  -8   5        4.56        4.05      1.87 o
   1  -8   5      428.05      436.71     18.81 o
   2  -8   5        0.52       -0.78      3.45 o
  -4  -7   5      754.43      775.06     25.32 o
  -3  -7   5      667.91      620.60     20.33 o
  -2  -7   5      319.34      326.63      7.76 o
  -1  -7   5      206.32      188.76     12.17 o
   0  -7   5     1214.64     1182.45     20.48 o
   1  -7   5       31.69       41.95      4.23 o
   2  -7   5      142.84      143.28      6.33 o
   3  -7   5       23.63       12.66      9.19 o
  -4  -6   5      482.46      459.93     26.52 o
  -3  -6   5      136.80      147.19     10.81 o
  -2  -6   5        1.03        1.31      2.38 o
  -1  -6   5     1023.74     1083.97     16.72 o
   0  -6   5       51.87       58.66      2.72 o
   1  -6   5      453.31      442.02     10.87 o
   2  -6   5       44.90       41.90      6.13 o
   3  -6   5      657.42      673.70     18.50 o
  -4  -5   5      105.45      118.46     14.47 o
  -3  -5   5      162.81      162.02      6.66 o
  -2  -5   5      934.99      995.20     15.93 o
  -1  -5   5       52.47       50.88      4.52 o
   0  -5   5     3076.09     3133.26     42.71 o
   1  -5   5       15.16       21.78      3.38 o
   2  -5   5      397.35      443.28     13.66 o
   3  -5   5      450.80      458.24     10.91 o
   4  -5   5       48.40       44.04      6.86 o
  -4  -4   5      258.84      241.48     14.81 o
  -3  -4   5      669.19      681.29     14.00 o
  -2  -4   5      187.50      182.64      5.91 o
  -1  -4   5     1455.43     1482.08     27.15 o
   0  -4   5      102.22      110.01      4.59 o
   1  -4   5       78.20       71.21      4.62 o
   2  -4   5     1496.02     1553.10     31.93 o
   3  -4   5      643.99      615.96     13.96 o
   4  -4   5      140.54      148.25     13.45 o
  -5  -3   5        9.40       -1.69      3.14 o
  -4  -3   5       14.53       15.52      4.50 o
  -3  -3   5     1061.00     1095.40     26.31 o
  -2  -3   5      845.96      811.00     10.40 o
  -1  -3   5      176.81      176.44      5.63 o
   0  -3   5      790.78      796.33     11.83 o
   1  -3   5     1690.87     1700.32     24.79 o
   2  -3   5     1453.14     1493.68     35.96 o
   3  -3   5       37.50       36.89      6.39 o
   4  -3   5       14.89        5.54      3.28 o
  -5  -2   5        3.09        4.69      4.35 o
  -4  -2   5        0.16        6.55      6.96 o
  -3  -2   5     1075.40     1058.70     25.33 o
  -2  -2   5        3.74        1.55      1.81 o
  -1  -2   5     1912.98     1957.94     25.22 o
   0  -2   5      556.42      513.08      8.34 o
   1  -2   5     1067.43     1060.89     15.36 o
   2  -2   5      315.81      327.86     15.34 o
   3  -2   5        2.33        0.70      8.33 o
   4  -2   5      272.10      272.86      9.39 o
  -5  -1   5        2.62       22.33      9.61 o
  -4  -1   5     1096.29     1234.71     24.67 o
  -3  -1   5      240.55      249.16      5.92 o
  -2  -1   5     2007.50     2165.04     41.04 o
  -1  -1   5     2234.84     2457.90     29.30 o
   0  -1   5     1464.78     1470.62     18.84 o
   1  -1   5      612.07      610.10     11.00 o
   2  -1   5      170.21      172.60     12.93 o
   3  -1   5      899.67      908.87     12.24 o
   4  -1   5        2.83        1.80      1.61 o
   5  -1   5      174.06      171.09      7.25 o
  -5   0   5      278.49      313.49     22.08 o
  -4   0   5        7.84        6.90      4.11 o
  -3   0   5      370.80      404.53     11.17 o
  -2   0   5      813.58      908.31     17.28 o
  -1   0   5     1331.26     1390.03     18.13 o
   0   0   5     1166.41     1116.89     12.76 o
   1   0   5      117.65      112.19      3.08 o
   2   0   5      251.06      193.89      5.66 o
   3   0   5      255.91      259.58      6.22 o
   4   0   5       93.29       98.04      6.39 o
   5   0   5        2.20        6.24      2.83 o
  -5   1   5       57.56       61.14     13.00 o
  -4   1   5      144.45      126.49     10.58 o
  -3   1   5      437.33      457.69     12.86 o
  -2   1   5      994.90      941.28     13.98 o
  -1   1   5     1258.80     1305.46     16.06 o
   0   1   5     1269.29     1279.74     19.68 o
   1   1   5       27.05       18.23      1.06 o
   2   1   5       95.94      107.37      3.20 o
   3   1   5     1338.93     1353.68     17.31 o
   4   1   5       26.17       32.29      2.27 o
   5   1   5      178.68      182.29     11.07 o
  -5   2   5       36.31       42.92      7.67 o
  -4   2   5      271.25      245.92     13.50 o
  -3   2   5      831.98      866.92     16.42 o
  -2   2   5      361.64      354.72      5.62 o
  -1   2   5      317.94      326.23      5.28 o
   0   2   5      593.26      606.70      8.48 o
   1   2   5        4.57        7.78      1.64 o
   2   2   5     3547.60     3692.47     42.14 o
   3   2   5      935.12      917.62     12.13 o
   4   2   5      547.97      570.24     11.62 o
   5   2   5        7.96       13.81      7.59 o
  -5   3   5        9.56       14.20      4.13 o
  -4   3   5      149.70      145.95      8.05 o
  -3   3   5      127.86      112.85      6.48 o
  -2   3   5      452.87      469.38     14.09 o
  -1   3   5     1202.26     1207.63     20.87 o
   0   3   5     1001.41     1030.93     12.13 o
   1   3   5     3286.19     3466.92     42.74 o
   2   3   5      659.51      658.61     12.42 o
   3   3   5      817.84      821.07     16.42 o
   4   3   5      649.35      656.75     18.65 o
   5   3   5       42.34       43.35     10.34 o
  -4   4   5       69.89       34.90      5.25 o
  -3   4   5      441.74      460.55      8.70 o
  -2   4   5      121.47      105.81      4.52 o
  -1   4   5       60.70       67.47      3.84 o
   0   4   5     1151.09     1090.80     15.66 o
   1   4   5       32.27       30.38      2.58 o
   2   4   5     1391.02     1356.03     16.84 o
   3   4   5      806.57      808.63     16.53 o
   4   4   5      106.77       97.31      8.43 o
   5   4   5       57.60       53.01      5.00 o
  -4   5   5       98.14      118.72     11.78 o
  -3   5   5       31.91       31.60      4.76 o
  -2   5   5       79.18       73.65      4.68 o
  -1   5   5     2600.74     2680.71     34.12 o
   0   5   5      361.08      374.72      7.49 o
   1   5   5     1622.85     1601.35     19.37 o
   2   5   5      487.17      500.67     14.44 o
   3   5   5      298.66      291.56      9.13 o
   4   5   5       26.42       22.73      5.59 o
   5   5   5      184.74      204.46      7.52 o
  -4   6   5        1.76        8.94      6.18 o
  -3   6   5      282.16      245.49     10.56 o
  -2   6   5     1560.16     1568.10     31.75 o
  -1   6   5      123.88       99.93      3.70 o
   0   6   5      257.41      220.47      7.53 o
   1   6   5       34.07       23.65      2.77 o
   2   6   5      461.35      511.42      9.63 o
   3   6   5       26.01       22.73      3.28 o
   4   6   5       63.13       48.55      5.79 o
   5   6   5        7.76        6.34      2.49 o
  -4   7   5      169.81      150.62     18.11 o
  -3   7   5      754.71      738.61     24.41 o
  -2   7   5      143.33      152.90      5.53 o
  -1   7   5      338.91      350.67     11.80 o
   0   7   5       27.47       27.55      1.84 o
   1   7   5      613.90      632.51     17.10 o
   2   7   5      533.00      526.90     15.39 o
   3   7   5      746.99      694.28     14.94 o
   4   7   5       77.54       77.90      4.19 o
  -3   8   5        9.89       -2.38      4.48 o
  -2   8   5      122.84      118.53      5.44 o
  -1   8   5       79.01       62.97      4.96 o
   0   8   5      896.66      905.36     28.06 o
   1   8   5      349.95      382.97     27.10 o
   2   8   5     1258.95     1276.41     38.25 o
   3   8   5        2.70       16.45      3.06 o
   4   8   5        4.05       -0.79      6.91 o
  -3   9   5      141.33      152.70      8.78 o
  -2   9   5        1.48        5.32      2.31 o
  -1   9   5      482.07      504.92     24.55 o
   0   9   5       20.79       30.70      6.69 o
   1   9   5      632.23      622.92     32.19 o
   2   9   5       10.88       19.84      4.86 o
   3   9   5       61.87       55.85      4.77 o
   4   9   5      357.11      333.90     12.43 o
  -2  10   5       10.89       16.26     11.68 o
  -1  10   5       74.47       56.07      5.02 o
   0  10   5      296.93      370.43     27.74 o
   1  10   5       44.12       43.24      4.46 o
   2  10   5       86.87       99.25      9.15 o
   3  10   5      350.86      327.73     46.23 o
  -2  11   5       51.44       63.38      7.15 o
  -1  11   5      318.69      313.47     16.23 o
   0  11   5        3.18       11.59      6.73 o
   1  11   5      340.79      303.67     16.25 o
   2  11   5      658.99      628.13     27.41 o
   3  11   5       66.79       74.31      7.11 o
  -1  12   5        5.19       -2.67      5.96 o
   0  12   5      126.89      111.09      6.42 o
   1  12   5      227.77      259.28     13.74 o
   2  12   5        1.09        3.34      7.33 o
  -2  -9   6      132.59      100.70     12.31 o
  -1  -9   6      243.17      228.42      7.41 o
   0  -9   6      445.32      423.72     11.71 o
   1  -9   6       38.63       45.63      4.92 o
  -3  -8   6      130.62      143.34      9.51 o
  -2  -8   6      130.31      135.15      6.36 o
  -1  -8   6      703.34      706.77     33.04 o
   0  -8   6       53.59       72.26      5.87 o
   1  -8   6      240.15      205.43      8.76 o
   2  -8   6       13.47        5.96      8.39 o
  -3  -7   6      114.32      118.32      5.93 o
  -2  -7   6      979.49      990.55     20.21 o
  -1  -7   6      193.57      213.35      5.51 o
   0  -7   6       26.39       31.69      2.43 o
   1  -7   6       23.22       18.77      2.92 o
   2  -7   6      293.09      292.23     31.57 o
   3  -7   6       20.10       20.19      4.19 o
  -4  -6   6      369.76      355.96     27.82 o
  -3  -6   6      385.40      466.17     24.51 o
  -2  -6   6      300.33      293.20     10.99 o
  -1  -6   6      103.44      103.10      3.55 o
   0  -6   6        8.95       14.06      3.47 o
   1  -6   6     1796.69     1800.99     28.71 o
   2  -6   6       19.04       13.59      6.66 o
   3  -6   6      150.08      172.29      7.70 o
  -4  -5   6      117.92      110.12      6.17 o
  -3  -5   6      147.31      118.14     13.57 o
  -2  -5   6      687.04      666.86     14.76 o
  -1  -5   6        1.08       -2.41      1.61 o
   0  -5   6     1058.82     1064.36     16.45 o
   1  -5   6      325.49      315.46      6.54 o
   2  -5   6      578.39      573.31     28.64 o
   3  -5   6       91.83      111.69      5.83 o
   4  -5   6       19.54       33.03      8.58 o
  -4  -4   6      155.50      142.01      5.44 o
  -3  -4   6      389.12      399.39     18.11 o
  -2  -4   6       15.06       11.50      3.18 o
  -1  -4   6     1655.77     1680.64     21.53 o
   0  -4   6        1.65        1.95      3.33 o
   1  -4   6     1915.54     1988.46     33.56 o
   2  -4   6      596.98      660.21     15.70 o
   3  -4   6       64.83       72.10      3.86 o
   4  -4   6      194.06      191.87     11.84 o
  -4  -3   6      163.66      178.38     10.77 o
  -3  -3   6        9.08       22.54      6.68 o
  -2  -3   6     1074.23     1103.09     31.33 o
  -1  -3   6       35.10       45.25      4.34 o
   0  -3   6     1216.44     1277.46     36.81 o
   1  -3   6      416.15      402.43      6.34 o
   2  -3   6      571.49      560.58     23.96 o
   3  -3   6      326.88      370.65     18.77 o
   4  -3   6      300.69      304.48     10.08 o
  -4  -2   6      236.22      255.42     11.16 o
  -3  -2   6      493.32      466.76     10.26 o
  -2  -2   6       67.38       68.57      4.41 o
  -1  -2   6     1854.93     1819.44     32.90 o
   0  -2   6       68.31       59.16      1.93 o
   1  -2   6      766.49      771.62     11.11 o
   2  -2   6      317.82      330.31      9.12 o
   3  -2   6       83.23       96.68      9.64 o
   4  -2   6      196.29      223.76     21.28 o
  -5  -1   6       48.37       37.38     10.23 o
  -4  -1   6      567.00      548.81     13.12 o
  -3  -1   6      193.24      165.04     10.43 o
  -2  -1   6      825.98      771.87     15.44 o
  -1  -1   6      657.67      718.75     16.48 o
   0  -1   6      254.63      256.25      7.01 o
   1  -1   6     1950.70     2046.75     30.78 o
   2  -1   6      309.36      305.52     15.59 o
   3  -1   6      518.27      524.37     12.99 o
   4  -1   6       65.43       65.93      4.50 o
  -5   0   6      355.24      357.90     12.55 o
  -4   0   6       33.93       25.94      3.85 o
  -3   0   6      966.96      969.74     46.34 o
  -2   0   6       60.70       62.73      3.80 o
  -1   0   6     1065.03     1189.49     19.05 o
   0   0   6     2772.59     2936.19     32.30 o
   1   0   6     2515.51     2544.16     47.74 o
   2   0   6      480.25      468.83      7.35 o
   3   0   6       91.86       73.78      3.93 o
   4   0   6      229.03      213.06      4.34 o
   5   0   6        2.45        8.99      5.57 o
  -5   1   6        1.09       11.74      5.03 o
  -4   1   6      388.01      393.19     15.54 o
  -3   1   6        0.89        0.95      5.00 o
  -2   1   6      548.72      566.38      9.15 o
  -1   1   6      935.31      957.69     17.47 o
   0   1   6     1612.57     1619.64     32.71 o
   1   1   6      330.75      266.02      4.36 o
   2   1   6       54.18       53.12      1.84 o
   3   1   6      113.34      102.73      4.71 o
   4   1   6        2.87        4.33      3.84 o
   5   1   6      173.92      174.95     10.79 o
  -4   2   6       10.32        6.55      3.48 o
  -3   2   6      193.46      182.56      6.75 o
  -2   2   6     1098.84     1115.19     21.90 o
  -1   2   6     1728.17     1750.05     21.20 o
   0   2   6      119.02       98.20      4.47 o
   1   2   6      710.61      731.10      8.85 o
   2   2   6     1151.45     1162.14     14.56 o
   3   2   6      195.70      176.85      8.64 o
   4   2   6      635.69      642.32     10.86 o
   5   2   6       35.79       31.40      4.34 o
  -4   3   6      129.04      138.00     12.00 o
  -3   3   6      302.10      339.50     10.43 o
  -2   3   6      903.88      912.45     18.75 o
  -1   3   6       75.74       58.81      4.35 o
   0   3   6      473.77      450.02      7.91 o
   1   3   6     2739.64     2868.21     49.96 o
   2   3   6       26.73       32.91      2.56 o
   3   3   6      572.71      564.02     10.70 o
   4   3   6      586.36      597.51     11.19 o
   5   3   6       43.69       52.32      6.30 o
  -4   4   6       16.79       20.23      4.46 o
  -3   4   6      190.14      172.06     14.77 o
  -2   4   6      261.39      229.92      6.54 o
  -1   4   6     1555.50     1573.25     27.04 o
   0   4   6     2593.00     2693.86     31.70 o
   1   4   6      158.70      166.76      6.91 o
   2   4   6     1093.36     1047.40     15.43 o
   3   4   6       40.29       46.99      2.10 o
   4   4   6      300.60      291.61      6.41 o
   5   4   6      137.06      138.11      6.50 o
  -4   5   6       95.94       84.18      6.12 o
  -3   5   6      334.93      353.38     14.59 o
  -2   5   6      247.70      247.40      8.90 o
  -1   5   6      481.66      473.42     10.98 o
   0   5   6      111.65      118.96      4.37 o
   1   5   6     1443.32     1360.24     19.44 o
   2   5   6        7.08        5.72      3.27 o
   3   5   6      560.78      539.75     19.83 o
   4   5   6      223.13      218.12      6.10 o
   5   5   6      246.90      275.65     17.80 o
  -4   6   6       73.64       73.81     11.18 o
  -3   6   6       53.45       73.07      4.71 o
  -2   6   6       36.02       27.39      3.76 o
  -1   6   6       39.22       48.61      4.42 o
   0   6   6     2138.28     2262.64     29.66 o
   1   6   6        0.94        4.72      2.25 o
   2   6   6      600.72      610.03     11.15 o
   3   6   6      169.15      154.60      5.63 o
   4   6   6      426.53      411.85     16.51 o
  -4   7   6       80.63       73.92      6.03 o
  -3   7   6        3.37        0.08      4.15 o
  -2   7   6        5.31        4.44      2.13 o
  -1   7   6      821.77      860.94     13.87 o
   0   7   6      100.47       93.37      6.19 o
   1   7   6      405.84      417.87      8.79 o
   2   7   6        2.98        4.11      2.86 o
   3   7   6      115.46      122.33      4.79 o
   4   7   6      137.25      106.61      6.67 o
  -3   8   6       37.57       35.50      5.95 o
  -2   8   6      563.31      615.20     17.27 o
  -1   8   6      509.95      527.45     11.42 o
   0   8   6      446.43      467.70     10.03 o
   1   8   6      105.88      143.69      8.88 o
   2   8   6      187.26      181.35      4.65 o
   3   8   6      338.40      367.93     17.65 o
   4   8   6      311.17      271.79     20.92 o
  -3   9   6      212.62      190.23     11.11 o
  -2   9   6       59.81       75.19      4.98 o
  -1   9   6      401.69      416.26     22.04 o
   0   9   6      256.33      285.63     23.96 o
   1   9   6      526.95      497.67     36.63 o
   2   9   6      137.36      126.22     11.29 o
   3   9   6      349.78      370.29     17.95 o
   4   9   6        2.66        2.42      5.86 o
  -2  10   6      383.15      392.73     16.01 o
  -1  10   6       19.39       14.42      3.98 o
   0  10   6      244.05      229.07      7.05 o
   1  10   6       41.31       46.88      6.88 o
   2  10   6      360.67      385.69     23.02 o
   3  10   6       11.89        7.37      3.84 o
  -2  11   6        2.88       14.99      9.72 o
  -1  11   6       25.63       32.65     14.28 o
   0  11   6      113.88      128.43     14.44 o
   1  11   6      206.72      207.66     13.19 o
   2  11   6       14.01       11.06      5.05 o
   3  11   6        8.00        1.52      4.23 o
   0  12   6      334.09      404.44     16.16 o
   1  12   6       37.33       33.83      5.64 o
   2  12   6      117.83      111.11     10.55 o
  -1  -9   7      124.31      135.94     16.52 o
   0  -9   7      416.17      472.03     24.83 o
  -2  -8   7      306.09      318.08     12.69 o
  -1  -8   7      294.25      288.74      9.18 o
   0  -8   7      210.74      218.16     15.00 o
   1  -8   7      301.02      292.28     12.62 o
  -3  -7   7      252.98      275.82     11.54 o
  -2  -7   7      190.44      208.33     10.62 o
  -1  -7   7       46.39       47.72      4.00 o
   0  -7   7      867.24      814.53     24.29 o
   1  -7   7       45.36       48.38      6.19 o
   2  -7   7      310.46      330.84     13.28 o
  -3  -6   7      298.95      302.43     11.38 o
  -2  -6   7       99.38      105.55      7.41 o
  -1  -6   7      915.42      945.14     26.23 o
   0  -6   7      164.10      179.10      8.11 o
   1  -6   7      111.93      100.32      3.42 o
   2  -6   7      220.74      226.34     25.58 o
   3  -6   7      149.57      163.88     16.93 o
  -4  -5   7      224.92      210.03     14.26 o
  -3  -5   7      250.89      256.15     15.61 o
  -2  -5   7      279.51      307.11      9.90 o
  -1  -5   7      466.85      439.81     12.82 o
   0  -5   7      798.00      802.95     13.16 o
   1  -5   7      301.49      303.14      5.85 o
   2  -5   7      312.83      298.20     10.98 o
   3  -5   7       28.46       47.55      6.37 o
  -4  -4   7       76.18       77.53      5.75 o
  -3  -4   7      430.92      463.68     13.71 o
  -2  -4   7      403.45      385.15     10.11 o
  -1  -4   7      657.64      703.08     27.49 o
   0  -4   7       82.09       84.93      6.47 o
   1  -4   7      330.53      314.36      5.31 o
   2  -4   7      202.70      229.65      7.03 o
   3  -4   7      424.06      458.28     13.49 o
   4  -4   7       17.01       14.28      3.03 o
  -4  -3   7      511.56      522.94     11.99 o
  -3  -3   7      269.70      272.37     16.78 o
  -2  -3   7      472.94      538.91     22.12 o
  -1  -3   7       33.42       28.93      4.19 o
   0  -3   7     2316.45     2373.47     30.57 o
   1  -3   7        1.32        3.25      1.95 o
   2  -3   7      678.48      722.10     16.40 o
   3  -3   7      158.39      168.13      8.96 o
   4  -3   7       91.03       96.74      8.81 o
  -4  -2   7        6.75        8.31      8.20 o
  -3  -2   7      209.30      226.58     13.87 o
  -2  -2   7       30.51       29.29      2.61 o
  -1  -2   7     1312.85     1344.53     18.65 o
   0  -2   7       23.44       22.14      1.37 o
   1  -2   7     1205.57     1202.27     18.63 o
   2  -2   7      309.51      327.76      8.97 o
   3  -2   7      549.30      487.97     15.00 o
   4  -2   7      255.36      273.32     10.54 o
  -4  -1   7       26.25       15.19      4.18 o
  -3  -1   7       22.35       30.04      7.47 o
  -2  -1   7     1403.88     1394.56     26.47 o
  -1  -1   7      116.70      114.87      5.92 o
   0  -1   7     2327.27     2370.05     34.69 o
   1  -1   7       66.26       60.27      3.34 o
   2  -1   7      205.55      199.65     11.14 o
   3  -1   7      572.88      588.35     21.34 o
   4  -1   7        8.83       20.34      3.24 o
  -4   0   7        7.27       18.91     10.04 o
  -3   0   7      626.03      628.62     13.68 o
  -2   0   7      136.82      127.35      5.70 o
  -1   0   7      819.91      769.99     10.64 o
   0   0   7       94.67       91.10      3.76 o
   1   0   7       50.38       50.23      3.40 o
   2   0   7     1770.51     1747.14     22.80 o
   3   0   7      335.93      328.21      7.46 o
   4   0   7       65.09       63.40      5.91 o
  -4   1   7      136.61      147.80      6.25 o
  -3   1   7      158.86      169.08      5.69 o
  -2   1   7     1400.29     1378.84     30.84 o
  -1   1   7      883.75      912.06     20.41 o
   0   1   7      887.85      964.62     12.39 o
   1   1   7     1438.57     1470.09     29.94 o
   2   1   7     1123.23     1123.62     15.22 o
   3   1   7      249.16      259.36      6.67 o
   4   1   7        1.91        1.77      2.94 o
  -4   2   7       25.04       18.32      2.87 o
  -3   2   7     1201.94     1219.22     37.62 o
  -2   2   7       58.48       70.38      3.35 o
  -1   2   7      734.67      733.94      9.35 o
   0   2   7      745.01      765.04     13.44 o
   1   2   7      330.56      294.17      6.64 o
   2   2   7      103.81       91.88      3.16 o
   3   2   7        1.48        0.57      1.83 o
   4   2   7      148.82      159.60      5.09 o
  -4   3   7      572.69      601.75     33.07 o
  -3   3   7        2.03       10.85      3.27 o
  -2   3   7      179.73      176.46      6.63 o
  -1   3   7      669.24      689.11     16.15 o
   0   3   7      316.60      316.61      6.53 o
   1   3   7      246.79      223.98      4.20 o
   2   3   7       23.37       24.39      1.85 o
   3   3   7      874.80      810.60     12.93 o
   4   3   7        8.41        3.42      2.54 o
  -4   4   7        0.13       -4.23      7.32 o
  -3   4   7       38.18       39.66      4.21 o
  -2   4   7      666.78      618.25     10.91 o
  -1   4   7      308.98      291.54      9.24 o
   0   4   7      834.87      826.30     22.02 o
   1   4   7      483.98      451.15     11.19 o
   2   4   7      289.38      298.18      9.89 o
   3   4   7      367.33      327.69     15.56 o
   4   4   7      263.01      259.86      9.95 o
  -4   5   7       13.58       21.34      8.80 o
  -3   5   7      364.43      350.97     14.10 o
  -2   5   7      981.33      992.86     21.57 o
  -1   5   7      351.06      368.65     11.35 o
   0   5   7     1181.36     1213.98     15.87 o
   1   5   7       80.15       82.74      7.05 o
   2   5   7       38.00       36.36      2.40 o
   3   5   7     1682.28     1752.26     28.68 o
   4   5   7       63.55       58.82      3.15 o
  -4   6   7       82.77       75.29      8.39 o
  -3   6   7      353.39      381.02     10.54 o
  -2   6   7       77.14       65.48      4.06 o
  -1   6   7        4.10        3.47      5.06 o
   0   6   7      250.57      248.60      6.23 o
   1   6   7        7.08        1.29      6.27 o
   2   6   7     3319.62     3398.92     52.65 o
   3   6   7       10.28        8.99      7.33 o
   4   6   7       47.52       51.50     10.95 o
  -3   7   7       11.21       16.92      4.27 o
  -2   7   7       46.15       58.22      4.78 o
  -1   7   7      684.45      672.09     17.66 o
   0   7   7       59.29       64.80      5.19 o
   1   7   7     2526.45     2572.91     36.53 o
   2   7   7       19.09       26.04      3.49 o
   3   7   7       25.94       25.33      3.02 o
   4   7   7      123.85      134.03     12.88 o
  -3   8   7      243.35      235.97     30.54 o
  -2   8   7      208.60      203.52      5.68 o
  -1   8   7        0.74        3.47      1.79 o
   0   8   7      487.61      509.34     15.25 o
   1   8   7       15.71       10.19      3.43 o
   2   8   7       11.81       10.47      2.91 o
   3   8   7      195.88      190.60     13.58 o
   4   8   7       49.98       59.92     17.05 o
  -3   9   7       28.30        0.37      5.20 o
  -2   9   7        6.64        2.08     10.47 o
  -1   9   7      269.30      281.01     16.54 o
   0   9   7       13.85       11.83      2.43 o
   1   9   7      141.83      133.71     10.86 o
   2   9   7      162.34      164.29      6.23 o
   3   9   7      326.91      326.16     10.45 o
  -2  10   7      260.28      252.44     11.34 o
  -1  10   7        0.68       -0.92      4.81 o
   0  10   7      342.62      366.03     14.47 o
   1  10   7        6.54        9.20      7.19 o
   2  10   7      223.85      231.82      8.55 o
   3  10   7       20.69       17.58      5.00 o
  -1  11   7      134.57      155.89     10.43 o
   0  11   7        3.19        0.73     10.82 o
   1  11   7      101.90      125.70     18.07 o
   2  11   7      100.86      102.67      6.40 o
   0  12   7       53.15       90.38     24.78 o
   1  12   7       92.46       97.51     18.02 o
  -1  -8   8       17.35       27.80      8.39 o
   0  -8   8        5.68       -5.51      3.67 o
   1  -8   8      445.82      450.39     22.13 o
  -2  -7   8       30.47       34.51      7.06 o
  -1  -7   8       95.35       96.89      4.93 o
   0  -7   8      791.41      806.08     24.66 o
   1  -7   8      131.33      126.55     18.65 o
   2  -7   8      260.96      238.55     26.40 o
  -3  -6   8       66.99       81.45      6.05 o
  -2  -6   8      177.00      163.17     10.78 o
  -1  -6   8      864.01      812.89     24.53 o
   0  -6   8      232.84      225.83      6.19 o
   1  -6   8      397.28      417.38     13.08 o
   2  -6   8        5.08        7.50     10.48 o
  -3  -5   8      214.85      183.24      8.76 o
  -2  -5   8      609.58      625.81     23.75 o
  -1  -5   8       46.28       64.77      7.05 o
   0  -5   8      186.11      184.41      6.30 o
   1  -5   8       52.33       52.84      1.91 o
   2  -5   8      256.56      238.56     18.93 o
   3  -5   8      102.37       90.38     11.00 o
  -3  -4   8      164.70      172.24      8.22 o
  -2  -4   8        3.55       16.39      6.44 o
  -1  -4   8      740.28      781.69     45.46 o
   0  -4   8       52.69       54.87      3.12 o
   1  -4   8      822.55      863.98     15.03 o
   2  -4   8        0.79        7.80      3.52 o
   3  -4   8      197.92      262.91      9.66 o
  -4  -3   8       99.35      111.17     15.46 o
  -3  -3   8       59.65       57.38     11.41 o
  -2  -3   8     1097.65     1112.94     23.06 o
  -1  -3   8      408.54      441.23     10.60 o
   0  -3   8       14.54       11.77      1.87 o
   1  -3   8      119.23      109.00      4.15 o
   2  -3   8      561.02      546.07     13.99 o
   3  -3   8       77.89       85.33      7.61 o
  -4  -2   8      121.68      100.59     12.58 o
  -3  -2   8      382.50      394.63     18.01 o
  -2  -2   8      331.14      318.94     11.11 o
  -1  -2   8      218.55      204.41      5.30 o
   0  -2   8        1.22        2.03      2.11 o
   1  -2   8     2778.21     2934.06     44.13 o
   2  -2   8      335.28      362.67     14.56 o
   3  -2   8      187.22      197.86      6.54 o
   4  -2   8       35.99       46.06      3.63 o
  -4  -1   8      384.58      375.79     11.71 o
  -3  -1   8       48.99       40.48      7.51 o
  -2  -1   8      444.51      507.72     23.78 o
  -1  -1   8       20.62       25.01      2.69 o
   0  -1   8     2936.71     3087.04     49.10 o
   1  -1   8      164.72      161.06      5.88 o
   2  -1   8      885.81      857.08     37.81 o
   3  -1   8       23.63       18.96      4.94 o
   4  -1   8       59.65       51.36      7.88 o
  -4   0   8      285.97      264.82     15.64 o
  -3   0   8      227.25      251.24      7.38 o
  -2   0   8       36.60       33.03      4.49 o
  -1   0   8     2367.36     2328.85     62.84 o
   0   0   8       53.39       59.11      5.65 o
   1   0   8      692.89      691.81     16.03 o
   2   0   8      140.19      129.50      4.31 o
   3   0   8        4.11       -0.93      4.19 o
   4   0   8      579.47      613.94     14.91 o
  -4   1   8      161.41      158.85     12.05 o
  -3   1   8      134.42      131.21      7.87 o
  -2   1   8      356.17      338.73      7.32 o
  -1   1   8        2.68        4.22      1.29 o
   0   1   8      474.46      440.14      6.48 o
   1   1   8      845.34      891.29     15.12 o
   2   1   8      156.58      147.23      5.39 o
   3   1   8      653.71      682.66     13.90 o
   4   1   8      182.02      197.35     11.04 o
  -4   2   8        0.90       17.31      7.96 o
  -3   2   8      377.68      365.30     23.90 o
  -2   2   8       33.83       31.62      4.86 o
  -1   2   8     1538.97     1623.26     20.78 o
   0   2   8      272.12      296.76      7.28 o
   1   2   8      597.67      616.39     12.23 o
   2   2   8      683.51      702.59      9.37 o
   3   2   8      222.92      215.24      8.20 o
   4   2   8       90.88       89.87      3.81 o
  -4   3   8      305.08      300.87     16.05 o
  -3   3   8        0.11        2.56      2.92 o
  -2   3   8      763.57      838.40     21.88 o
  -1   3   8        9.94       14.49      2.07 o
   0   3   8       73.87       64.99      2.62 o
   1   3   8     1108.78     1046.40     15.19 o
   2   3   8      228.54      221.62      6.61 o
   3   3   8       60.64       62.62      6.95 o
   4   3   8        8.50       11.65      2.96 o
  -4   4   8        4.25       20.75      5.28 o
  -3   4   8      274.50      272.57      8.20 o
  -2   4   8       72.67      101.07      5.67 o
  -1   4   8      102.07      107.07      3.71 o
   0   4   8      584.05      541.54      7.87 o
   1   4   8      741.72      791.37     15.23 o
   2   4   8      465.40      495.95     14.16 o
   3   4   8       21.59       19.37      2.28 o
   4   4   8      358.49      350.68     16.15 o
  -4   5   8      155.80      157.09     12.91 o
  -3   5   8       36.85       50.98      6.61 o
  -2   5   8       58.80       52.13      4.27 o
  -1   5   8      308.49      278.52      6.45 o
   0   5   8      799.80      796.60     11.79 o
   1   5   8      538.76      559.89     24.74 o
   2   5   8       23.96       26.63      4.83 o
   3   5   8       90.07       94.81      6.09 o
   4   5   8        7.34        4.84      1.98 o
  -3   6   8       39.94       31.86      7.04 o
  -2   6   8       78.02       85.99      7.01 o
  -1   6   8     1436.77     1539.28     23.57 o
   0   6   8      366.52      355.79     15.19 o
   1   6   8      126.35       97.66      6.15 o
   2   6   8      411.25      412.80      9.27 o
   3   6   8        0.38        4.67      4.65 o
   4   6   8      333.80      320.34     24.69 o
  -3   7   8       93.08       93.67      9.43 o
  -2   7   8      244.99      260.13     13.65 o
  -1   7   8      377.74      364.60      9.92 o
   0   7   8       10.14       12.75      6.41 o
   1   7   8      688.74      723.74     16.20 o
   2   7   8        0.04        0.30      6.08 o
   3   7   8      489.50      464.48     20.79 o
   4   7   8        9.11        5.36      4.83 o
  -3   8   8       33.82       19.21      9.73 o
  -2   8   8      196.18      199.97      6.78 o
  -1   8   8      202.29      178.45      8.56 o
   0   8   8      720.64      723.99     14.81 o
   1   8   8       64.13       64.45      4.07 o
   2   8   8      653.47      642.39     12.18 o
   3   8   8        0.30       -4.03      2.69 o
  -2   9   8       37.10       43.71      6.23 o
  -1   9   8      107.30      120.10     13.52 o
   0   9   8       71.71       79.68      5.08 o
   1   9   8      355.06      358.34     18.52 o
   2   9   8       15.07       14.68      2.38 o
   3   9   8       76.62       68.68     12.27 o
  -2  10   8        4.78        9.58      5.03 o
  -1  10   8        0.71        5.54      4.27 o
   0  10   8      353.67      317.73     14.27 o
   1  10   8        3.10       12.58      8.38 o
   2  10   8       92.30       94.73     13.03 o
   3  10   8      100.09       98.88     11.00 o
  -1  11   8      377.21      423.79     15.35 o
   0  11   8        6.99        2.56     11.72 o
   1  11   8       96.91       92.31      4.12 o
   2  11   8       36.69       39.20      5.41 o
  -1  -7   9      255.36      264.19     44.89 o
   0  -7   9      252.22      253.55     19.05 o
   1  -7   9       47.14       49.97      6.61 o
  -2  -6   9      539.17      545.17     16.54 o
  -1  -6   9      144.93      136.58      7.20 o
   0  -6   9      181.32      172.57     12.92 o
   1  -6   9      351.78      319.97     18.27 o
   2  -6   9       13.80       23.77      7.74 o
  -3  -5   9      600.56      615.80     31.29 o
  -2  -5   9       52.46       72.75      6.31 o
  -1  -5   9       94.64      114.32      9.36 o
   0  -5   9      648.20      628.69     12.15 o
   1  -5   9       61.55       56.56      5.65 o
   2  -5   9      373.09      388.06     12.20 o
  -3  -4   9       56.01       32.33      6.11 o
  -2  -4   9       40.74       46.90      4.04 o
  -1  -4   9      603.01      627.82     14.17 o
   0  -4   9        6.69        8.65      2.00 o
   1  -4   9      679.42      669.08     11.50 o
   2  -4   9        6.19        9.75      9.46 o
   3  -4   9      216.79      230.13      9.09 o
  -3  -3   9        4.00       31.52      8.81 o
  -2  -3   9      306.49      352.81     21.78 o
  -1  -3   9      183.89      166.96      5.92 o
   0  -3   9     1826.62     1850.52     37.66 o
   1  -3   9        3.21        4.86      2.39 o
   2  -3   9       65.40       69.01      9.59 o
   3  -3   9       89.44      109.69      9.88 o
  -3  -2   9      305.69      327.92     28.81 o
  -2  -2   9      432.40      422.84     11.96 o
  -1  -2   9      651.43      657.27     15.93 o
   0  -2   9       15.62       12.74      3.43 o
   1  -2   9       28.92       21.67      1.82 o
   2  -2   9       69.53       54.28      6.14 o
   3  -2   9      446.28      494.01     16.50 o
  -4  -1   9       77.86       97.76     10.27 o
  -3  -1   9      299.84      305.41     10.35 o
  -2  -1   9      361.01      365.91     18.63 o
  -1  -1   9       42.66       34.26      5.90 o
   0  -1   9      569.41      595.50     11.73 o
   1  -1   9      128.83      110.81      5.81 o
   2  -1   9      946.79      970.30     18.43 o
   3  -1   9        1.60        0.49      3.27 o
   4  -1   9      102.78       84.99      6.31 o
  -4   0   9        2.37        2.86      7.11 o
  -3   0   9      521.40      567.55     13.04 o
  -2   0   9       23.60       27.99      3.26 o
  -1   0   9      743.43      737.87     13.91 o
   0   0   9       60.30       58.02      5.56 o
   1   0   9     1484.45     1466.08     20.16 o
   2   0   9       14.98       14.74      1.79 o
   3   0   9      385.33      347.30     20.57 o
   4   0   9      127.47       98.64      5.14 o
  -4   1   9      127.82      139.77     10.44 o
  -3   1   9      163.85      149.14      7.92 o
  -2   1   9      796.24      819.19     28.38 o
  -1   1   9       24.57       29.71      2.86 o
   0   1   9     1394.45     1416.41     25.88 o
   1   1   9        6.10        4.90      1.62 o
   2   1   9      244.52      257.61      6.25 o
   3   1   9      583.85      560.94      9.16 o
   4   1   9       17.88       21.98      5.37 o
  -4   2   9       26.35       31.69     10.44 o
  -3   2   9       47.71       50.54      7.04 o
  -2   2   9        4.84        8.54      4.16 o
  -1   2   9      327.59      284.97      7.65 o
   0   2   9      382.73      408.03     11.24 o
   1   2   9      536.32      552.98     11.20 o
   2   2   9      632.45      589.15      9.53 o
   3   2   9      121.28      121.19      3.91 o
   4   2   9       68.01       75.76      6.64 o
  -4   3   9       18.62       23.92      5.07 o
  -3   3   9        0.45       -0.90      3.35 o
  -2   3   9      970.25     1010.43     25.61 o
  -1   3   9      394.03      369.22     10.46 o
   0   3   9     1525.91     1531.27     42.97 o
   1   3   9       58.88       60.05      2.57 o
   2   3   9      157.84      179.89      7.96 o
   3   3   9      404.68      429.65     13.29 o
   4   3   9       23.34       21.95      3.96 o
  -4   4   9        2.59        5.45      8.94 o
  -3   4   9      721.29      749.01     38.26 o
  -2   4   9        1.08        4.79      4.42 o
  -1   4   9      563.37      565.01      9.33 o
   0   4   9       47.35       53.13      3.70 o
   1   4   9        4.36       -2.35      2.03 o
   2   4   9      675.13      657.19     12.64 o
   3   4   9      137.23      158.03     10.79 o
   4   4   9       96.17      113.31     10.34 o
  -3   5   9        0.18       -5.07      7.04 o
  -2   5   9      187.21      176.68      8.28 o
  -1   5   9      116.28      108.48      6.18 o
   0   5   9       16.67       18.99      2.61 o
   1   5   9     1020.79      999.94     18.25 o
   2   5   9      305.16      301.32     13.77 o
   3   5   9      321.81      334.55     15.35 o
   4   5   9       18.57       26.14     10.28 o
  -3   6   9      117.39      137.49      6.96 o
  -2   6   9       88.50       90.99      6.25 o
  -1   6   9       58.07       53.91      6.81 o
   0   6   9      746.58      712.65     11.84 o
   1   6   9      349.94      334.09     10.23 o
   2   6   9        5.88        2.28      3.29 o
   3   6   9        7.87        2.54      5.54 o
   4   6   9       73.55       72.10      8.89 o
  -3   7   9        0.42       -3.37      3.23 o
  -2   7   9      214.67      212.10     11.47 o
  -1   7   9      164.27      176.93      9.75 o
   0   7   9      368.40      362.24      9.14 o
   1   7   9        6.36        8.86      5.07 o
   2   7   9       41.80       33.39      4.06 o
   3   7   9      573.86      629.31     15.43 o
  -2   8   9      222.12      216.95     16.98 o
  -1   8   9       15.37       13.01      3.43 o
   0   8   9       95.92       99.99      3.80 o
   1   8   9      223.47      250.98     13.82 o
   2   8   9      811.37      901.14     33.99 o
   3   8   9        1.36        6.51      8.77 o
  -2   9   9      107.48      117.91      9.65 o
  -1   9   9      154.31      141.03     10.28 o
   0   9   9      278.52      277.11      9.43 o
   1   9   9      718.56      716.33     15.82 o
   2   9   9       96.89       82.25      6.12 o
   3   9   9      326.05      358.50     12.36 o
  -1  10   9        6.51        3.49      2.46 o
   0  10   9      185.33      207.36      8.31 o
   1  10   9       96.92       85.36      8.83 o
   2  10   9      282.81      255.95     10.66 o
   0  11   9       28.49       33.13      7.15 o
   1  11   9      223.45      273.90     12.56 o
  -1  -6  10      185.59      228.17     11.21 o
   0  -6  10      153.97      155.25      8.77 o
   1  -6  10      282.33      311.94     12.99 o
  -2  -5  10      260.48      289.76     11.82 o
  -1  -5  10      609.97      599.37     19.23 o
   0  -5  10      181.74      180.47      8.19 o
   1  -5  10       55.89       55.31      7.94 o
   2  -5  10      246.56      187.55     11.56 o
  -2  -4  10      585.66      583.22     16.82 o
  -1  -4  10      108.00       93.56     10.98 o
   0  -4  10       66.00       63.74      4.26 o
   1  -4  10      540.34      516.78     13.72 o
   2  -4  10        9.51       11.17      3.05 o
  -3  -3  10      276.67      257.71     10.88 o
  -2  -3  10      213.66      200.41      9.37 o
  -1  -3  10        3.86        5.38      5.21 o
   0  -3  10      771.67      834.10     22.10 o
   1  -3  10        1.14        4.68      1.31 o
   2  -3  10      498.52      437.59     40.50 o
   3  -3  10        2.07       -1.03      7.28 o
  -3  -2  10      172.71      196.94      9.20 o
  -2  -2  10       12.91        0.04      6.54 o
  -1  -2  10     1056.55     1154.76     23.87 o
   0  -2  10       87.22       63.79      4.94 o
   1  -2  10      576.79      580.11     14.11 o
   2  -2  10        1.99       -3.95      3.38 o
   3  -2  10       48.02       54.98      8.72 o
  -3  -1  10      135.15      116.66      8.85 o
  -2  -1  10      341.18      353.87     10.99 o
  -1  -1  10        1.76       10.35      5.27 o
   0  -1  10       10.62       14.80      3.77 o
   1  -1  10       22.33       26.20      3.50 o
   2  -1  10      278.85      252.14      4.89 o
   3  -1  10      144.03      172.55      8.44 o
  -3   0  10       62.16       56.94      9.08 o
  -2   0  10        7.52       17.35     14.39 o
  -1   0  10      370.19      375.27      8.75 o
   0   0  10      323.46      330.33     10.66 o
   1   0  10     1060.77     1097.67     16.66 o
   2   0  10      179.22      185.47      8.38 o
   3   0  10      169.53      200.23      7.52 o
  -3   1  10        2.12       -0.23      2.95 o
  -2   1  10      577.61      618.56     13.86 o
  -1   1  10      696.89      703.30     19.80 o
   0   1  10      654.22      708.51     12.86 o
   1   1  10      149.34      152.25      6.85 o
   2   1  10      626.77      625.61     11.56 o
   3   1  10       26.07       24.43      2.35 o
  -3   2  10      248.85      237.29     19.71 o
  -2   2  10      319.20      340.92      7.96 o
  -1   2  10      573.04      592.60     14.64 o
   0   2  10      315.92      322.32      6.17 o
   1   2  10     1048.97     1025.51     13.91 o
   2   2  10      145.28      130.94      3.78 o
   3   2  10      148.18      139.77      6.23 o
   4   2  10      126.38      141.11     10.81 o
  -3   3  10        1.04       -3.93      6.28 o
  -2   3  10       95.86       78.53      3.17 o
  -1   3  10      321.86      341.51     11.19 o
   0   3  10     1167.17     1159.13     40.65 o
   1   3  10      183.81      202.37      6.89 o
   2   3  10      213.03      203.01      8.08 o
   3   3  10       75.26       67.28      7.85 o
   4   3  10        2.83        0.83      3.27 o
  -3   4  10      146.24      158.37     23.58 o
  -2   4  10       80.62       71.12      3.97 o
  -1   4  10     1177.16     1220.36     19.23 o
   0   4  10       11.63        7.95      2.42 o
   1   4  10      204.50      205.23      6.56 o
   2   4  10      260.42      251.43     10.73 o
   3   4  10        5.62        8.18      2.60 o
   4   4  10      274.14      254.89     16.24 o
  -3   5  10        0.03       -5.45      3.63 o
  -2   5  10      249.08      229.72      8.07 o
  -1   5  10       31.51       36.07      4.89 o
   0   5  10      130.30      132.35      4.50 o
   1   5  10      461.15      499.20     15.68 o
   2   5  10       66.99       65.12      3.71 o
   3   5  10      120.60      147.17     10.57 o
  -3   6  10       89.59      113.23      9.65 o
  -2   6  10      113.64      117.42      5.25 o
  -1   6  10      222.84      250.59      9.81 o
   0   6  10      100.49       94.42     17.67 o
   1   6  10      143.44      138.01      5.57 o
   2   6  10      396.41      415.07     17.77 o
   3   6  10       44.97       48.73      5.84 o
  -2   7  10      104.07      127.72      7.03 o
  -1   7  10        8.59       16.91      4.88 o
   0   7  10       32.45       38.80      6.42 o
   1   7  10      396.25      377.68     20.07 o
   2   7  10       37.57       32.53      4.37 o
   3   7  10       89.08      113.53      5.15 o
  -2   8  10       33.54       32.48      9.00 o
  -1   8  10      111.12      112.46      6.12 o
   0   8  10      247.73      245.78      8.81 o
   1   8  10      183.69      169.89     13.78 o
   2   8  10      164.01      171.00     21.65 o
   3   8  10        0.63       -0.94      7.77 o
  -2   9  10       21.28       28.73      7.49 o
  -1   9  10      247.80      265.83      8.39 o
   0   9  10      207.28      212.90     18.15 o
   1   9  10      145.40      130.84     17.90 o
   2   9  10        6.80       12.10      9.13 o
  -1  10  10      314.78      305.08     10.39 o
   0  10  10      270.48      262.47     21.17 o
   1  10  10        6.32       -3.80      5.20 o
   2  10  10      155.64      136.52      8.75 o
  -1  -5  11      153.53      166.12     35.04 o
   0  -5  11      484.57      476.00     63.41 o
  -2  -4  11      372.46      367.45     21.65 o
  -1  -4  11      216.80      204.53      8.81 o
   0  -4  11      447.50      443.48     17.15 o
   1  -4  11       65.94       60.01      7.33 o
  -2  -3  11       98.70      103.73      6.70 o
  -1  -3  11      326.73      321.24     14.27 o
   0  -3  11      164.20      161.46     14.70 o
   1  -3  11        0.85       -1.44      3.48 o
   2  -3  11      328.73      360.17     18.98 o
  -2  -2  11      205.69      201.05      9.13 o
  -1  -2  11      222.86      214.99     12.87 o
   0  -2  11        3.24       -0.81      4.33 o
   1  -2  11      686.43      648.82     16.86 o
   2  -2  11       72.38       83.16      6.04 o
  -3  -1  11       68.26       59.32      6.68 o
  -2  -1  11      113.38      141.39     12.23 o
  -1  -1  11       98.38      121.52      6.89 o
   0  -1  11     1299.27     1310.18     39.15 o
   1  -1  11       40.90       40.70      4.11 o
   2  -1  11      246.63      247.72     10.09 o
   3  -1  11       42.66       29.64      3.72 o
  -3   0  11       26.96        6.91      5.59 o
  -2   0  11       86.48      105.04     12.70 o
  -1   0  11      370.39      343.07     15.62 o
   0   0  11       15.53       14.74      2.61 o
   1   0  11      136.76      133.69      7.96 o
   2   0  11       19.56       20.33      1.93 o
   3   0  11      170.91      171.91     10.38 o
  -3   1  11       30.42       32.58      5.25 o
  -2   1  11      185.85      175.00      8.86 o
  -1   1  11       12.58       15.05      4.44 o
   0   1  11      651.28      667.51     13.93 o
   1   1  11        0.68        3.01      3.47 o
   2   1  11       96.49       94.17      3.16 o
   3   1  11       69.87       76.15      4.60 o
  -3   2  11      240.95      248.29      8.72 o
  -2   2  11       69.00       55.45      6.32 o
  -1   2  11      573.83      581.21     11.08 o
   0   2  11       19.24       20.74      1.62 o
   1   2  11      141.75      141.51      5.01 o
   2   2  11       14.20       17.84      2.56 o
   3   2  11      429.35      416.24     21.49 o
  -3   3  11      138.28      136.16     13.58 o
  -2   3  11      631.40      646.62     40.56 o
  -1   3  11       38.48       39.01      6.35 o
   0   3  11      235.67      246.38     13.37 o
   1   3  11       51.67       46.54      2.42 o
   2   3  11      632.09      684.83     19.96 o
   3   3  11      128.19      112.53      5.61 o
  -3   4  11      188.94      221.91     13.73 o
  -2   4  11        0.59        9.14      5.02 o
  -1   4  11       95.03       94.71      5.12 o
   0   4  11      262.01      267.02      9.81 o
   1   4  11      755.19      759.39     22.89 o
   2   4  11      144.94      128.50      6.09 o
   3   4  11       30.48       28.89      5.00 o
  -3   5  11       20.30       21.31      4.38 o
  -2   5  11      242.90      241.71     16.81 o
  -1   5  11      133.13      106.79      7.61 o
   0   5  11      682.86      728.66     40.76 o
   1   5  11       42.09       41.71      6.30 o
   2   5  11       88.19       91.96      5.13 o
   3   5  11      176.98      158.69     16.98 o
  -2   6  11       30.60       33.35      6.87 o
  -1   6  11      256.49      237.19     11.17 o
   0   6  11       97.96      102.87      4.94 o
   1   6  11       94.96      102.50      8.00 o
   2   6  11       73.73       81.39      7.77 o
   3   6  11       45.96       44.28     12.61 o
  -2   7  11      170.96      174.24      7.10 o
  -1   7  11       55.15       69.28      4.23 o
   0   7  11      169.12      175.66      8.25 o
   1   7  11       89.26      110.68     14.78 o
   2   7  11       33.56       36.87      5.54 o
   3   7  11      487.95      521.96     17.57 o
  -2   8  11       20.62        9.80      5.88 o
  -1   8  11       76.34       75.33      7.54 o
   0   8  11      117.22      117.91      9.57 o
   1   8  11        1.90        7.30      4.12 o
   2   8  11      272.11      315.00     20.24 o
  -1   9  11       18.27       27.50      5.09 o
   0   9  11        3.00        0.55      4.08 o
   1   9  11      124.64      153.91     21.12 o
   2   9  11      107.82       94.86     15.76 o
  -1  -3  12      419.09      489.52     21.00 o
   0  -3  12       96.91       71.39     26.64 o
   1  -3  12       43.58       28.29      5.06 o
  -2  -2  12      114.95      111.08     22.38 o
  -1  -2  12      179.82      196.68      8.53 o
   0  -2  12      145.30      141.68     29.97 o
  -2  -1  12      460.56      443.49     21.13 o
  -1  -1  12      223.39      178.84     21.78 o
   0  -1  12      236.55      226.30      9.74 o
   1  -1  12       17.02       27.49     11.86 o
   2  -1  12      296.77      316.39     21.20 o
  -2   0  12      400.99      386.19     16.61 o
  -1   0  12      204.64      196.92     17.77 o
   0   0  12       16.26       17.38      2.52 o
   1   0  12      537.47      535.14     15.71 o
   2   0  12       14.89        8.94      2.58 o
  -2   1  12       68.70       55.67     10.37 o
  -1   1  12      219.41      193.63      8.75 o
   0   1  12      240.51      212.10      9.24 o
   1   1  12        0.02       -0.35      1.88 o
   2   1  12      418.99      407.98     12.53 o
  -2   2  12      110.48      139.66     17.13 o
  -1   2  12      304.05      342.76     14.29 o
   0   2  12      225.07      213.70      7.38 o
   1   2  12      411.31      422.73     12.89 o
   2   2  12        9.62       17.31      3.83 o
   3   2  12        9.96       12.11      6.82 o
  -2   3  12       66.82       75.64      7.10 o
  -1   3  12      276.24      228.65     11.99 o
   0   3  12      192.93      176.92     11.50 o
   1   3  12       11.37       -5.43      4.04 o
   2   3  12      147.07      146.63      7.20 o
   3   3  12      153.92      148.07     17.54 o
  -2   4  12      135.65      120.50      6.26 o
  -1   4  12      472.57      500.36     15.72 o
   0   4  12        0.12       -4.58      3.26 o
   1   4  12      403.91      389.40     10.73 o
   2   4  12      129.29      137.35      5.34 o
   3   4  12      218.65      228.25      9.45 o
  -2   5  12      272.64      279.25      9.41 o
  -1   5  12        1.28       -5.99      5.56 o
   0   5  12      305.86      295.41     14.71 o
   1   5  12      174.39      184.20     19.68 o
   2   5  12      150.34      160.51     14.76 o
  -2   6  12       12.29       -1.85      5.15 o
  -1   6  12      175.63      174.50     18.92 o
   0   6  12      129.81      139.51      8.25 o
   1   6  12      214.93      226.38     14.15 o
   2   6  12      146.35      140.65      5.70 o
  -1   7  12      125.41      110.42      6.46 o
   0   7  12      255.54      317.01     49.56 o
   1   7  12       84.27      104.66     14.33 o
   2   7  12       46.19       58.73      6.06 o
  -1   8  12      176.90      174.49     14.38 o
   0   8  12       11.75       24.41      4.21 o
   1   8  12       59.79       56.11      5.12 o
  -1  -1  13      190.56      163.42     23.32 o
   0  -1  13      317.88      300.49     30.24 o
   1  -1  13       75.42       58.81     25.58 o
  -1   0  13      182.36      170.11     10.01 o
   0   0  13       43.06       38.76      5.37 o
   1   0  13       29.62       23.20     20.65 o
  -1   1  13      170.16      135.57      9.79 o
   0   1  13      288.73      329.12     14.13 o
   1   1  13        2.87       -4.97      3.31 o
   2   1  13      441.98      418.95     19.87 o
  -1   2  13      166.38      177.95      8.28 o
   0   2  13        7.89        5.04      5.90 o
   1   2  13      339.64      309.60     12.80 o
   2   2  13       23.28       45.61      5.00 o
  -1   3  13        8.84       -4.16      9.19 o
   0   3  13      358.61      309.46     11.46 o
   1   3  13       12.79       23.02      3.62 o
   2   3  13       96.94       89.83      6.77 o
  -1   4  13      198.89      211.58     12.24 o
   0   4  13       24.99       32.84      4.83 o
   1   4  13      155.48      145.87     22.83 o
   2   4  13        0.53       -0.15      3.39 o
  -1   5  13        3.79       32.24      8.79 o
   0   5  13      216.79      272.78     18.20 o
   1   5  13       47.03       38.62      4.90 o
   2   5  13       82.18       90.57     10.99 o
  -1   6  13      116.07      128.78     18.49 o
   0   6  13        3.88        3.08      4.65 o
   1   6  13       79.41       95.10     10.42 o
   0   7  13       87.57       74.12      9.56 o
   1   7  13      193.37      175.09     13.37 o
   0   3  14      103.84       97.91     17.93 o
 
